# Supplementary material for: Reproducibility of Brain Morphometry from Short-Term Repeat Clinical MRI Examinations: A Retrospective Study
Source: PLoS One. 2016 Jan 26;11(1):e0146913. doi: 10.1371/journal.pone.0146913 (PMC4727912; doi:10.1371/journal.pone.0146913)
Supplement: S1 File — (ZIP) [file pone.0146913.s001.zip]

Archive with 38 entries (35 files):
- data/
- data/aseg.mean.dat
- __MACOSX/
- __MACOSX/data/
- __MACOSX/data/._aseg.mean.dat
- data/aseg.vol.dat
- __MACOSX/data/._aseg.vol.dat
- data/demo.csv
- __MACOSX/data/._demo.csv
- data/lh.a2009s.area.dat
- __MACOSX/data/._lh.a2009s.area.dat
- data/lh.a2009s.thickness.dat
- __MACOSX/data/._lh.a2009s.thickness.dat
- data/lh.a2009s.vol.dat
- __MACOSX/data/._lh.a2009s.vol.dat
- data/lh.aparc.area.dat
- __MACOSX/data/._lh.aparc.area.dat
- data/lh.aparc.thickness.dat
- __MACOSX/data/._lh.aparc.thickness.dat
- data/lh.aparc.vol.dat
- __MACOSX/data/._lh.aparc.vol.dat
- data/rh.a2009s.area.dat
- __MACOSX/data/._rh.a2009s.area.dat
- data/rh.a2009s.thickness.dat
- __MACOSX/data/._rh.a2009s.thickness.dat
- data/rh.a2009s.vol.dat
- __MACOSX/data/._rh.a2009s.vol.dat
- data/rh.aparc.area.dat
- __MACOSX/data/._rh.aparc.area.dat
- data/rh.aparc.thickness.dat
- __MACOSX/data/._rh.aparc.thickness.dat
- data/rh.aparc.vol.dat
- __MACOSX/data/._rh.aparc.vol.dat
- data/wm.mean.dat
- __MACOSX/data/._wm.mean.dat
- data/wm.vol.dat
- __MACOSX/data/._wm.vol.dat
- __MACOSX/._data
