# Supplementary material for: Reproducibility of Brain Morphometry from Short-Term Repeat Clinical MRI Examinations: A Retrospective Study
Source: PLoS One. 2016 Jan 26;11(1):e0146913. doi: 10.1371/journal.pone.0146913 (PMC4727912; doi:10.1371/journal.pone.0146913)
Supplement: S1 File — (ZIP) [file pone.0146913.s001.zip › data/aseg.mean.dat]

Measure:mean	Left-Lateral-Ventricle	Left-Inf-Lat-Vent	Left-Cerebellum-White-Matter	Left-Cerebellum-Cortex	Left-Thalamus-Proper	Left-Caudate	Left-Putamen	Left-Pallidum	3rd-Ventricle	4th-Ventricle	Brain-Stem	Left-Hippocampus	Left-Amygdala	CSF	Left-Accumbens-area	Left-VentralDC	Left-vessel	Left-choroid-plexus	Right-Lateral-Ventricle	Right-Inf-Lat-Vent	Right-Cerebellum-White-Matter	Right-Cerebellum-Cortex	Right-Thalamus-Proper	Right-Caudate	Right-Putamen	Right-Pallidum	Right-Hippocampus	Right-Amygdala	Right-Accumbens-area	Right-VentralDC	Right-vessel	Right-choroid-plexus	5th-Ventricle	WM-hypointensities	Left-WM-hypointensities	Right-WM-hypointensities	non-WM-hypointensities	Left-non-WM-hypointensities	Right-non-WM-hypointensities	Optic-Chiasm	CC_Posterior	CC_Mid_Posterior	CC_Central	CC_Mid_Anterior	CC_Anterior
s1_20130417_TrioTim	37.7021	48.1072	88.3483	67.9097	104.6006	91.3929	96.6616	106.9307	42.7167	38.8089	89.0413	82.5179	83.9264	56.0493	91.291	102.1027	73.4444	53.1739	38.6617	45.5258	87.4345	67.2253	100.9699	89.6354	93.0221	104.9829	79.8525	84.0275	94.1026	98.8216	69.7742	53.0762	63.56	83.8893	0	0	77.5	0	0	75.3533	111.8622	106.9796	104.7574	104.6162	109.6163
s1_20131115_TrioTim	37.3867	47.4463	87.3015	67.3087	102.7221	90.167	94.8568	106.4488	42.9796	38.6104	88.2298	80.4403	82.0689	55.9542	86.5735	100.5894	74.8125	52.2796	38.9073	44.7254	87.0728	67.3019	99.9564	88.9422	92.0546	104.9481	79.3663	83.6326	91.8647	98.2063	67.0769	52.9737	62.3667	83.4684	0	0	75.8043	0	0	72.8521	109.5636	106.5472	106.4559	103.4764	109.5034
s2_20120725_Verio	35.9841	56.3848	88.0957	67.3819	94.8068	86.644	93.9897	103.2781	42.1641	35.5061	85.5177	78.516	79.6372	52.7206	82.6564	95.989	72.7273	53.6202	38.8846	48.2448	85.8254	66.0404	92.0203	85.4599	91.1661	101.6201	76.948	76.936	84.752	93.2667	69.7711	55.074	64.9167	78.3185	0	0	69.1304	0	0	74.6414	106.0554	101.4145	102.1073	103.3395	105.7689
s2_20130626_Verio	36.4229	55.6814	88.8436	67.1023	97.5995	87.1934	94.7727	105.2783	42.444	35.9282	87.0601	79.5349	79.0931	53.3548	82.2798	96.7275	70.5306	53.5819	39.4674	47.6349	86.9372	65.9249	94.5421	85.9686	92.7883	103.5289	77.6967	77.2309	84.4916	93.9513	68.9483	55.6227	59.069	77.3836	0	0	63.75	0	0	75.5869	108.087	102.8653	102.8167	103.5774	105.2122
s3_20120821_Verio	36.6165	53.1571	86.783	66.3659	96.4879	88.438	95.5013	105.8036	41.1332	35.5889	85.0581	81.3534	79.8649	44.8862	86.6253	98.2867	65.808	53.4119	37.3242	47.4809	87.1475	66.6852	92.7403	86.8225	90.6202	102.1607	79.3392	78.9577	88.4502	95.554	58.6649	54.3684	48	83.068	0	0	71.9839	0	0	79.9005	108.8152	105.6523	105.4428	106.6559	108.8294
s3_20130716_Verio	37.2286	54.0184	86.5092	66.5403	96.2893	89.6499	97.5238	107.4043	40.8301	35.8696	83.3783	78.8428	80.6617	46.0775	88.2239	95.9711	64.4105	52.9226	38.0309	46.3291	86.7375	67.5045	93.5647	88.3801	92.3406	104.6615	78.9434	78.4622	89.9128	94.8023	58.4793	55.6632	0	83.2928	0	0	71.6909	0	0	80.7486	108.5579	105.0481	106.4827	106.1484	109.6387
s4_20130103_Signa Excite	24.0955	54.4118	89.4746	64.4367	87.9021	80.5761	87.837	99.5594	32.1782	28.9338	85.64	69.856	71.9672	42.699	76.7468	92.4284	71.2951	49.9736	24.0977	45.4757	87.8687	63.399	85.941	78.8218	87.4478	98.2743	69.4195	70.1519	79.493	90.9229	67.0392	51.0359	0	78.6561	0	0	57.6111	0	0	73.2125	107.2805	104.9922	105.1317	105.5293	106.2185
s4_20130927_Signa Excite	24.4872	50.5263	89.1622	63.4559	89.0814	81.7959	88.7329	100.0783	31.3755	28.5424	85.5018	70.7198	71.5286	43.2467	79.0917	93.3487	69.1228	49.7108	24.2578	45.7576	87.4036	61.8229	87.5474	79.4757	88.3726	98.2328	69.5876	70.4737	81.2932	91.5616	68.8364	50.2572	0	77.0412	0	0	63.5909	0	0	73.96	107.8612	104.2627	106.0154	106.1241	107.861
s5_20111222_Signa Excite	28.1669	44.9896	88.2956	64.7832	89.507	84.017	88.2144	103.3381	29.697	27.7442	85.7732	72.1116	70.2964	39.956	81.8986	91.7233	68.76	51.1997	28.2491	38.587	86.9794	64.0068	88.3339	81.1433	87.2752	101.2789	70.8707	70.179	79.1217	90.508	65.6163	52.0968	0	80.1392	0	0	61.4444	0	0	62.4384	106.7404	100.6972	104.6102	104.1784	106.3257
s5_20130109_Signa Excite	27.1177	44.19	87.9508	63.3126	89.3545	83.4534	87.6582	102.685	28.3765	25.5082	86.0453	71.5073	68.72	37.8205	81.5148	90.3423	69.6379	50.8602	26.7655	37.9639	87.0717	62.0513	89.0244	80.8869	87.3267	102.8395	69.6285	69.3143	79.1699	90.3542	65.1264	51.8849	54	80.3183	0	0	64.0952	0	0	63.3103	109.4589	102.0225	105.2644	105.9348	107.0178
s7_20120209_TrioTim	40.351	48.9808	89.759	75.3775	95.5767	93.9952	94.4233	98.488	41.2211	43.6691	87.0174	80.1957	81.9923	59.0194	92.3785	95.477	68.2368	60.5854	41.9908	42.9442	86.0611	74.1612	91.1625	92.6133	94.7391	101.4523	77.9147	81.6398	97.0968	94.3466	69.641	59.0387	55.875	78.4137	0	0	71.3929	0	0	85.2838	109.198	104.753	101.9144	108.506	111.2444
s7_20120711_TrioTim	40.6406	53.8951	89.1809	69.8829	97.6794	90.5956	95.0128	103.7959	43.7755	44.8327	89.1683	79.8399	82.5593	57.8843	87.3685	99.4312	71.8158	57.7225	42.5482	45.6945	86.7191	70.1494	95.9771	89.9859	94.0794	103.0719	79.3661	81.3684	89.1606	97.9065	72.38	58.8295	0	77.5785	0	0	70.8298	0	0	75.5614	111.5864	105.0833	104.4048	101.6709	109.6132
s6_20130514_Signa Excite	27.1255	46.9727	87.0733	63.6315	87.9787	80.2694	85.3982	95.8661	29.3667	30.4418	85.5084	70.222	67.9213	41.6275	79.2048	91.5505	68.7568	50.6726	28.5217	35.2605	85.4754	61.6836	86.5642	78.105	85.2748	97.0026	67.2491	66.3084	80.9762	90.5684	69.6857	51.5104	0	77.1639	0	0	68.7253	0	0	72.2249	106.6089	100.3913	100.4139	101.3573	105.5488
s6_20130924_Signa Excite	25.751	45.1102	87.3202	63.7861	88.7005	81.4792	86.0299	95.9423	29.9226	29.8067	85.7403	70.4255	69.0442	41.781	79.7617	91.6628	69.1884	50.1863	28.0579	33.1188	85.5988	62.2683	87.7672	79.0302	86.496	96.7834	68.4031	66.5476	80.8729	91.6098	69.2621	51.4112	0	79.4799	0	0	69.7209	0	0	74.858	106.0485	100.7696	100.5615	100.1109	106.5322
s8_20130128_Verio	38.3249	57.6409	87.0999	70.6514	98.4489	89.6488	93.7512	106.4768	42.2967	39.3133	84.288	79.9239	80.1207	54.192	85.712	98.3305	67.8533	55.5396	37.459	42.636	86.384	70.5334	94.7613	85.7504	91.9957	103.9748	76.1677	74.8586	87.6902	94.6362	62.3295	56.1516	49.6957	82.8725	0	0	71.3636	0	0	75.5956	110.1715	103.6661	102.4147	102.0959	106.2411
s8_20140114_Verio	38.9344	60.1617	86.2492	70.3996	96.9706	88.6295	94.9591	106.4315	42.1623	38.7286	81.214	80.1914	80.7591	53.781	83.7694	95.0271	68.7126	55.0299	38.722	45.8952	85.2734	69.867	92.9522	85.2914	89.9784	101.326	75.4164	74.7266	85.5837	92.8975	61.1398	56.044	54.1111	83.4029	0	0	72.1111	0	0	75.2626	108.0357	101.6645	102.228	101.3151	105.8308
s9_20120521_Verio	36.0761	55.6418	86.4303	67.3029	103.4632	92.3439	97.7771	110.7272	38.7782	37.8919	85.2551	81.9246	82.1515	51.9385	88.3151	101.0268	67.0312	52.1764	35.8271	48.8101	87.2314	68.3918	98.0819	90.6226	95.4249	107.3567	80.3144	82.1217	91.4371	98.8973	63.0336	54.4701	61.4651	86.0828	0	0	66.2	0	0	74.4399	109.9334	105.5273	105.6653	104.2897	106.4337
s9_20130503_Verio	36.275	51.8404	87.0866	67.4235	104.5878	91.7507	96.697	108.4056	40.0764	39.5336	85.7101	80.9842	80.206	52.5263	87.8128	100.7427	68.0704	52.3371	36.5783	47.649	86.8051	67.9815	98.4767	88.5323	95.4548	107.7069	79.6093	81.8872	92.133	97.8463	65.9035	53.7935	61.5814	81.8729	0	0	70.5116	0	0	71.4421	108.4946	105.5057	105.0119	101.5415	105.0067
s10_20120510_Verio	34.6137	49.9	88.9168	71.6371	92.8901	88.5654	95.0793	106.4436	41.0886	37.7605	83.7131	78.6417	78.301	49.6673	85.7843	96.3229	72.6899	53.9033	34.5137	44.9191	86.6554	70.3622	92.475	88.144	93.843	105.3267	77.9238	78.1529	88.5538	95.2531	69.0741	53.0512	60.6316	81.1633	0	0	67.1562	0	0	79.9541	104.7358	97.9759	101.6969	102.0397	103.696
s10_20130613_Verio	35.0365	50.0923	86.8691	69.9469	93.5694	88.0816	93.9971	105.2982	41.083	37.001	82.1164	78.5636	77.3566	49.1734	85.0105	95.9125	71.5642	52.9005	34.9822	43.1165	87.0269	69.3153	92.7773	88.3152	94.3648	106.8729	77.5423	78.0899	88.2125	95.3706	67.4844	53.3811	63.4444	79.0423	0	0	73.1818	0	0	80.6868	106.952	98.7538	101.7982	102.509	103.3533
s11_20120403_TrioTim	41.569	53.9379	88.2521	72.0147	107.6617	94.6098	96.2253	110.0227	44.9135	40.6929	85.8038	85.6779	88.5476	55.8842	89.2896	101.6261	69.6667	60.2506	41.6474	53.3191	84.1174	70.3736	102.006	97.8742	104.1862	114.6173	88.4019	91.084	98.4975	97.7621	72.4	57.8351	42.1111	82.836	0	0	70.3333	0	0	84.1662	107.1177	102.5734	117.9849	106.7879	105.7628
s11_20130412_TrioTim	39.09	55.6333	87.1457	66.0712	100.1342	91.2099	95.2317	104.1957	44.1101	41.9708	86.3385	79.6371	81.8059	55.7236	87.2935	97.6614	71.5238	55.9752	39.6883	51.5045	87.6268	67.8938	98.577	90.6385	95.2654	102.391	79.7161	80.03	91.1069	96.5212	69.0323	56.2036	45.3636	81.5198	0	0	70.3333	0	0	75.4025	111.1668	103.1178	103.9967	107.3446	107.6141
s12_20130703_Signa Excite	25.0355	47.9038	87.9145	62.8564	87.7703	80.9335	86.2101	100.0375	30.3513	27.5472	84.0195	72.0434	71.8323	43.4047	77.5106	93.2057	71.7333	49.0897	24.9833	37.9199	86.3071	61.1291	86.6228	77.3846	86.195	98.4853	69.5557	70.6243	79.1938	92.2987	68.7895	49.4583	52.7179	77.3908	0	0	68.6624	0	0	75.727	103.9676	101.6369	103.7354	102.3967	105.1719
s12_20130927_Signa Excite	26.5166	50.4899	88.8669	63.3756	90.5448	81.0945	87.0579	102.6153	32.3207	29.8564	85.8113	73.8375	73.7756	44.7375	77.352	95.6232	71.1957	50.3281	27.0856	38.9892	87.7566	62.5868	89.1074	78.316	87.4312	100.1736	70.4884	71.5735	78.101	94.1411	69.1963	49.7818	39.6154	77.6014	0	0	67.0391	0	0	76.375	107.5152	105.034	105.8149	103.3367	106.1589
s13_20120601_Verio	36.2188	55.8768	85.605	65.7194	99.2509	89.5158	96.1286	107.862	42.8646	37.1874	83.6677	79.5145	81.4199	56.6877	86.876	96.9807	73.4783	53.9047	37.5621	47.1111	85.1634	65.5649	96.7566	88.5434	93.6612	103.2332	77.3274	79.1698	90.2587	94.4313	69.4146	53.8727	55.3	81.9631	0	0	66.1364	0	0	79.3143	109.6963	104.5501	109.0373	108.0453	107.5571
s13_20130902_Verio	36.6537	55.0183	86.4236	67.962	98.2559	88.8194	94.6491	106.4097	43.1645	38.4289	83.9204	79.5586	80.359	56.2908	85.1157	96.6341	74.7037	53.4526	38.011	46.0741	85.6565	67.4658	95.1292	88.1955	92.6901	101.0437	77.6566	78.7775	88.2742	93.7874	66.1282	54.5458	55.6875	81.0507	0	0	70.2059	0	0	74.7897	110.0034	105.7765	106.0667	106.8799	107.6966
s14_20130607_Sonata	30.8915	45.8527	87.6585	74.4638	92.439	84.689	91.8517	97.2055	37.4856	28.8599	83.3641	78.7864	77.5836	49.1774	78.2197	93.5135	69.2907	54.353	31.6722	42.1927	85.0123	70.9242	90.5602	84.7443	89.7087	95.6813	78.7951	77.6633	82.2365	93.342	61.4599	55.0241	36	82.4484	0	0	68.1731	0	0	75.1842	98.5908	100.4818	99.8333	99.4108	103.7874
s14_20130925_Sonata	31.0615	47.7394	89.5498	76.8726	93.1077	84.6012	91.2276	96.8137	37.4289	31.2523	85.9731	79.429	81.1866	49.7885	78.9563	94.5114	70.7097	53.8709	31.5397	42.405	88.0369	73.3851	90.6384	84.4348	88.8993	94.7397	79.6416	78.9273	80.9676	93.7206	60.9865	53.7243	51.4545	81.3696	0	0	62.7826	0	0	75.0992	98.8599	98.7719	98.4072	99.0807	102.8547
s15_20130625_SIGNA_HDx	23.2785	40.7679	87.9818	64.6097	90.6861	80.7229	85.9326	99.3449	32.2728	25.8402	85.2038	71.6857	71.4575	38.3767	75.1478	92.0333	68.0266	49.3848	24.5097	42.5234	85.9313	63.3795	89.2175	80.2831	86.4343	99.6953	71.1442	69.101	78.2225	90.2992	69.9062	51.5382	41.3333	76.7481	0	0	60.1765	0	0	74.776	103.8981	99.1615	103.5136	105.5692	103.8
s15_20131014_SIGNA_HDx	18.4213	40.4351	86.9997	62.2493	90.1693	79.8022	84.2827	98.3246	30.8956	23.4467	86.7164	68.586	62.9769	36.989	75.9787	93.8655	64.7327	48.8469	19.9798	39.9388	85.6457	62.4721	89.4722	80.2863	83.5436	97.6611	68.8861	61.0836	82.1219	91.2612	66.8846	51.5193	39.8333	76.9833	0	0	60.7619	0	0	73.4599	105.6027	100.5437	107.5653	109.8447	106.006
s16_20120514_TrioTim	35.015	54.4212	89.849	68.5867	97.3441	91.8311	95.9182	106.9704	39.6933	36.2479	88.7666	80.5028	81.6607	51.8867	87.4447	99.6999	73.7544	52.1965	34.6343	51.0076	89.3448	69.0035	95.0138	90.2563	95.7747	106.6999	79.7009	81.8266	90.8225	97.9658	65.8824	53.1358	70	82.333	0	0	68.1852	0	0	68.1463	108.6527	102.8776	105.3095	105.3692	106.5201
s16_20121122_TrioTim	35.279	53.7109	89.6394	67.9344	95.363	90.458	93.5368	104.3846	39.1082	35.7026	87.6485	78.2824	77.7698	51.7955	86.0345	97.3393	74.1368	53.0041	35.3553	49.75	89.7869	69.8978	92.8457	90.0112	95.2097	106.4159	77.8613	80.1374	91.3608	96.0808	64.0779	53.8208	0	81.8339	0	0	65.2778	0	0	68.222	109.1272	101.6617	104.6404	106.2603	110.2363
s17_20130618_SIGNA_HDx	16.0747	41.058	87.7528	65.0433	86.6163	78.1497	85.2929	100.1017	19.6044	19.472	84.621	69.3889	68.0829	27.4066	75.216	93.0954	65.8681	48.6409	16.2307	34.2286	85.5978	63.2753	86.6563	75.5274	84.0205	99.4584	67.1963	65.5538	76.8455	91.7096	54.3132	49.5464	0	76.9242	0	0	64.6596	0	0	70.4779	104.0465	100.7299	104.8313	102.189	108.2275
s17_20131008_SIGNA_HDx	16.989	42.3811	87.0334	64.2005	87.0206	78.0901	86.0148	102.0352	19.9589	19.5153	83.6513	68.3274	67.8083	28.4216	76.0143	92.8319	66.7554	49.0771	17.125	35.2249	85.0341	62.4757	86.7092	75.7636	85.1434	100.0006	66.1342	64.2199	78.4337	90.9882	56.7379	49.7178	0	76.0366	0	0	57.3	0	0	66.779	104.3745	102.536	105.214	102.9029	107.3092
s18_20121107_Verio	35.2523	53.0684	85.9358	69.3404	93.6312	87.7067	95.427	104.0211	40.4199	37.0065	81.6519	79.2409	78.884	53.3264	82.5719	94.0047	71.8608	54.0253	35.513	45.2857	84.8502	68.9542	90.7479	85.1775	91.7782	101.0056	76.7713	76.8267	84.7024	91.609	70.4844	53.4397	63.0909	81.3409	0	0	64.037	0	0	73.9277	102.4184	100.1446	101.13	100.4537	102.2581
s18_20140107_Verio	34.7116	53.1321	85.744	69.6702	93.6797	87.0738	93.5967	102.498	41.5335	38.1157	82.9025	77.238	78.3652	53.0292	83.6221	94.4854	70.4643	52.6248	35.023	44.6311	85.7437	69.2221	90.4369	85.63	92.5695	102.4815	76.3372	77.5153	86.2038	92.5662	69.75	53.1847	59.9	81.8243	0	0	61.5652	0	0	75.4457	103.5036	100.5947	101.9791	101.8251	103.823
s19_20130118_Sonata	29.3412	53.4634	87.2919	74.5142	94.2664	86.0174	92.9755	102.0357	39.0758	33.7609	82.8163	81.8207	79.2048	47.1162	80.1927	95.925	72.5	53.2134	30.0335	50.3462	85.0382	73.6815	93.7508	84.2059	91.2723	100.3973	81.8653	80.4405	84.3744	94.8934	68.9259	54.1218	54.8333	77.4141	0	0	70.3548	0	0	76.298	101.333	100.8315	101.4933	99.7773	105.8298
s19_20130529_Sonata	29.647	49.3525	86.6529	73.8819	94.3522	86.6207	90.8284	99.3073	38.1667	33.5477	82.8816	79.8341	75.6023	47.9881	80.0049	94.6291	69.3372	54.495	28.9793	43.4323	86.0224	73.7088	93.595	86.6494	90.5356	99.058	79.8948	77.9941	85.5643	93.9334	63.6744	53.1867	50.8	82.236	0	0	69.3077	0	0	79.7803	104.0537	102.2403	102.4218	103.2095	106.9814
s20_20120903_Verio	37.0901	51.6757	86.889	66.9386	92.7224	86.25	93.459	104.1385	40.1067	35.7355	83.8102	77.8078	79.415	52.9034	82.396	94.7986	74.8222	54.0117	36.9917	49.1765	84.6754	65.4763	91.7457	85.1383	92.0374	102.4505	76.2987	76.365	84.627	93.7572	72.6071	56.2709	45.75	80.2344	0	0	72.1875	0	0	79.0761	104.3263	100.8822	100.3043	101.2489	103.6356
s20_20130917_Verio	37.5079	53.495	87.4086	67.8321	92.6331	86.3965	92.6175	103.3033	40.6686	36.1237	84.1979	76.9669	78.9579	52.2577	82.8768	95.1136	74.1875	53.5783	37.0734	50.7321	85.2387	65.8736	91.775	84.5851	90.6956	102.0385	75.6625	77.0872	85.676	94.1559	72.5135	55.8172	50.0909	80.1003	0	0	84.1111	0	0	78.4172	104.9225	102.288	99.6824	102.3488	103.6678
s21_20120323_Signa Excite	24.8085	44.8837	88.0419	64.1184	87.3344	76.6901	83.4459	98.4745	26.2307	27.1101	84.9498	70.3563	70.4163	37.4753	73.7923	89.5856	67.1089	50.882	25.2824	38.4062	87.4657	63.1676	87.089	76.4772	83.7307	98.1944	69.6152	69.3148	76.4587	90.7017	67.5158	51.9231	43.5652	76.3712	0	0	69.425	0	0	75.511	104.339	100.6484	99.368	101.7262	101.6218
s21_20120621_Signa Excite	24.9728	44.6376	88.1761	64.8103	88.4652	77.8476	84.5464	99.2606	27.6811	27.3642	84.9439	70.9813	70.7235	37.5669	75.4263	91.3953	67.8625	50.7086	25.6704	37.2841	86.3686	62.5882	86.9114	77.6135	83.8353	98.1111	69.1751	69.0778	77.4484	91.1135	66.2292	51.6472	42.9524	78.6637	0	0	69.7647	0	0	71.8839	103.2203	101.6767	100.6273	102.6962	102.8836
s22_20130103_Sonata	32.4268	47.3424	84.1297	71.4731	92.9032	86.2981	89.8075	96.5671	32.712	34.234	74.9618	79.3687	75.3982	44.897	79.2808	94.2106	65.9692	52.9529	33.1581	43.2325	83.8628	72.9009	89.7608	87.529	91.8805	99.7556	78.081	77.6635	85.4125	92.5105	64.3491	55.2003	41.7143	83.0837	0	0	65.234	0	0	84.8386	99.7253	98.3658	101.4153	100.7066	103.3783
s22_20131026_Sonata	30.1778	48.3047	85.7719	72.6792	93.4519	85.9644	89.346	97.0623	30.1881	33.2054	76.1102	79.3033	79.3982	44.4034	78.1691	94.5044	67.5625	54.2804	30.7754	43.8556	85.3352	73.1115	90.3135	86.559	93.1338	102.9853	79.0072	82.1554	85.5055	93.8057	62.2703	55.9493	39.375	84.6523	0	0	71.2131	0	0	83.4262	100.3363	98.3968	102.8895	100.5872	100.8036
s23_20121008_Verio	35.9643	49.9221	88.586	69.4435	94.9794	87.4075	93.244	101.8193	42.2684	38.0854	84.8521	78.0908	78.2682	54.6941	83.3764	96.6446	69.1053	55.0066	36.6362	50.0056	86.5074	68.0287	93.1203	88.014	92.5808	103.5236	78.2246	78.6808	86.7128	95.9602	70.2449	55.3018	59.1765	80.3037	0	0	72.5882	0	0	77.5638	106.1695	101.6414	104.0134	104.8773	105.2144
s23_20140125_Verio	35.543	50.393	89.8049	69.3936	96.8616	88.2903	93.7976	102.5352	42.4273	39.372	84.2422	78.3691	76.9513	54.7435	83.8383	97.2628	69.3333	55.0553	36.419	48.674	86.5613	67.9225	94.2473	87.9129	92.4206	103.9917	77.3698	77.7695	86.8423	96.0269	68.8596	55.684	60.9697	78.8476	0	0	57.4444	0	0	75.8894	106.864	102.6891	104.5746	105.5948	105.6388
s24_20121001_Verio	38.6151	49.0859	87.9124	67.6933	95.7705	89.1841	94.0467	105.0359	41.7065	38.6133	84.8189	77.3039	77.568	52.6146	84.9601	97.0941	70.1918	53.6144	39.0713	45.7689	87.3736	67.6659	94.4975	87.4609	93.3458	102.6728	77.06	76.7152	85.841	95.1603	70.85	55.7278	0	81.6922	0	0	73.4643	0	0	75.6159	109.0772	104.0099	103.9	105.3675	108.0165
s24_20131028_Verio	39.0568	49.2828	87.4636	66.5849	95.1883	88.9472	93.4558	104.1104	41.0489	38.9476	85.223	77.4066	75.8852	53.8618	85.176	96.7283	70	54.1702	39.8868	46.7787	87.3019	67.2777	93.9857	86.5605	92.2021	102.3355	76.9186	77.3149	86.6341	94.5973	69.5921	55.44	0	81.5257	0	0	72.1351	0	0	76.3323	110.1793	104.2246	104.677	105.2242	107.4173
s25_20120427_Sonata	29.0203	43.5089	88.5526	75.1664	92.6712	83.5356	89.6876	97.4684	31.5166	31.9648	82.7384	79.3024	78.3295	45.1138	75.7249	92.7799	63.7885	53.055	29.0291	42.5447	85.7654	70.7958	91.1714	83.6181	88.3993	98.0584	78.6262	76.249	80.9742	92.6615	64.99	54.2762	0	80.9315	0	0	53.4815	0	0	73.0178	100.5508	100.5575	102.9745	99.9748	101.5604
s25_20120928_Sonata	27.6571	46.5862	89.521	76.1888	92.9667	84.4147	89.5028	96.5176	30.0969	31.9935	84.4563	79.8867	72.5092	44.9746	78.501	95.0635	67.5217	53.3398	28.0878	42.5286	85.3708	70.6497	91.3863	83.6211	88.587	97.5367	77.7787	73.3761	82.3911	93.9674	67.4052	54.9136	57	79.905	0	0	66.75	0	0	79.6711	99.7302	99.0601	101.467	100.4068	103.663
s26_20120316_Signa Excite	23.9957	47.9967	87.5618	62.3405	88.3062	82.1902	87.5302	103.6964	27.8057	27.0523	84.4055	70.3019	69.8292	38.9427	77.5573	92.5853	71.4158	49.7034	24.939	38.6406	86.5525	60.191	87.7179	78.933	87.0002	103.6694	68.9648	68.5211	79.9387	91.2554	69.7835	50.1232	0	79.1483	0	0	66.1667	0	0	72.9315	103.1481	99.9077	98.7895	105.2386	105.4783
s26_20120615_Signa Excite	26.2282	49.6377	88.2486	64.2764	88.8172	82.44	88.3974	104.086	29.3591	28.9863	83.9181	71.9991	70.5083	40.1741	79.1773	93.1648	69.8049	50.3915	27.8088	39.548	87.093	62.9888	88.0153	80.4339	88.5671	104.8026	70.9011	70.5991	81.7062	91.5235	69.1899	50.819	0	78.0285	0	0	65.6538	0	0	75.0329	104.4045	99.9835	101.1057	104.3642	103.7184
s27_20120402_Signa Excite	25.7361	43.348	87.524	65.0491	88.8751	82.6806	91.0957	104.3538	32.1182	29.3455	84.3129	71.0878	71.0826	42.1855	79.2478	91.3073	73.8182	51.0396	27.3391	42.1705	86.2908	63.03	89.6888	80.4797	90.0707	103.0734	70.5653	69.6138	81.2289	91.5708	70.4	51.7611	41.5238	79.459	0	0	67.6296	0	0	73.4356	106.4728	101.9265	101.9351	103.5086	104.488
s27_20120704_Signa Excite	25.1693	42.3035	86.9008	64.6499	86.3103	81.4265	89.5386	102.6414	31.4937	29.0347	82.6583	68.7643	68.9705	41.1207	78.2973	89.7126	74.746	51.1137	26.8965	41.1268	85.7323	62.6983	86.2833	78.6492	88.211	101.3034	69.2759	69.0511	80.7257	89.5732	69.3667	51.0028	45.3333	78.7341	0	0	67.2143	0	0	71.5467	105.0145	101.7732	99.7433	102.2548	104.5321
s28_20130703_TrioTim	39.0973	52.4906	87.4121	69.2801	96.3548	88.2574	93.9559	102.0148	43.8909	40.9499	88.0364	80.0002	81.9125	55.5966	83.8263	98.2443	75.337	56.0332	39.3426	47.8889	86.4787	70.2797	95.0509	88.1969	94.4526	104.0885	78.6796	81.5601	86.3303	97.5672	71.9091	54.9087	0	79.6731	0	0	75.3438	0	0	76	106.9694	103.7552	103.1623	105.4237	105.4957
s28_20140120_TrioTim	38.6762	50.954	87.8329	70.2405	96.1815	88.3615	93.5566	101.6376	42.9141	41.1485	87.3864	79.3383	80.4004	55.3687	84.6099	97.3509	73.4875	55.6665	38.9026	45.2727	87.5575	71.6984	94.7964	88.6339	93.9491	103.7453	78.3808	79.8261	87.4355	96.5395	70.2778	54.7065	52.5	80.3897	0	0	68.95	0	0	77.4952	107.6051	103.9632	103.3389	105.5767	105.4821
s29_20130130_Signa Excite	24.0387	37.0648	87.6885	62.1303	90.7217	80.6842	87.1372	100.5599	28.7685	26.0841	84.2627	68.1173	68.589	39.0533	80.5758	90.2122	71.4576	49.0642	24.1437	35.1295	84.4809	59.146	89.2238	79.5495	85.503	100.5712	67.2276	66.692	79.3311	90.2641	68.0417	50.6546	0	77.8699	0	0	61.5	0	0	66.2622	105.2623	105.3296	107.1394	107.1675	105.2701
s29_20140213_Signa Excite	26.0734	40.1233	88.1911	63.3193	92.6501	83.8293	89.0855	102.8984	30.1776	28.2155	86.286	70.874	70.089	41.8469	82.8203	92.7746	73.0943	49.6307	26.3609	38.9932	86.3402	61.9392	90.94	79.7674	87.7441	102.8557	70.5927	68.8775	81.2213	92.5045	71.7059	52.0923	0	77.7428	0	0	63.05	0	0	70.071	105.911	103.8182	107.2162	103.773	106.4036
s30_20120919_Sonata	32.5092	48.5202	85.6502	75.0302	90.5263	86.0701	93.3543	99.054	33.438	30.8761	81.1845	78.3878	80.9867	50.4163	80.538	91.4262	74.95	54.7009	33.4153	43.5074	84.644	74.8381	90.3195	86.5395	91.9495	97.5472	77.4734	79.9316	84.6844	91.2856	71.1481	53.7481	57.8889	84.1181	0	0	67.7222	0	0	77.3641	101.1016	98.067	100.9575	101.3655	98.7952
s30_20130625_Sonata	32.6504	49.3255	87.6016	75.8509	91.7886	86.3812	92.6253	98.2609	33.818	30.7351	82.1585	78.7911	81.2585	51.2644	78.7168	93.8381	73.7156	53.5074	34.1872	44.8979	86.0376	75.1551	90.6074	86.8021	92.5395	98.0835	80.0182	81.692	85.4788	92.9046	66.4412	54.5804	58.4286	83.2875	0	0	66.3846	0	0	78.5911	102.5036	98.0635	100.1664	102.3364	101.0093
s31_20120823_Verio	18.8275	38.6141	84.9285	65.5481	92.8476	86.324	96.8903	114.1254	25.5056	18.8139	79.7619	73.8616	77.1741	33.7178	82.3779	93.6078	71.2456	50.9849	19.2659	42.6282	84.4343	65.5754	89.457	84.2675	92.4829	107.1978	71.7537	71.3351	84.8367	91.7653	69.2421	50.3015	29.7742	80.4631	0	0	68.5244	0	0	72.7883	106.4074	98.2	100.2636	102.2618	105.0203
s31_20130823_Verio	17.2089	37.4113	85.3329	64.8862	91.6111	84.9838	92.8968	108.8207	24.32	18.4198	80.4569	71.5614	74.672	33.2133	78.8924	92.4076	71.2679	49.1138	18.248	38.5376	87.2711	66.0723	89.6237	83.2396	93.7018	109.7663	74.4768	76.1624	83.6629	94.2723	68.2791	49.5112	32.25	80.2528	0	0	67.8036	0	0	71.3973	104.258	95.5973	99.9838	101.1043	105.272
s32_20121226_Signa Excite	21.3031	45.9439	88.4027	61.1589	86.0899	80.2589	83.908	102.0875	29.1774	26.5573	84.7566	70.0472	68.1878	37.7824	77.5317	92.4545	73.2571	49.3016	21.9131	38.6453	86.5422	59.8603	85.6039	78.9719	84.9458	102.3676	69.6381	67.6019	79.6733	92.984	69.2	50.2249	53.1667	81.3089	0	0	61.8219	0	0	74.3277	103.0058	102.2571	100.6216	102.8321	103.9972
s32_20130704_Signa Excite	21.8095	45.4167	88.377	61.6405	87.0964	81.8684	85.962	102.7246	29.1963	26.0216	84.5976	72.1975	70.1778	37.1404	80.4436	93.6271	75.3143	49.954	22.0503	39.5095	86.5513	59.8338	87.3604	79.6758	85.9585	103.0439	70.7928	68.1003	82.0067	94.5693	72.2	50.0029	52.587	80.2794	0	0	63.9367	0	0	77.0843	104.6987	102.8299	101.093	102.9146	104.0746
s33_20121215_Signa Excite	24.0117	31.4061	86.9381	62.0702	89.2393	78.8699	84.3876	97.591	25.7285	25.4752	83.9756	70.2373	69.1792	39.2187	75.0047	91.1883	72.1544	49.3092	23.925	28.3695	85.7056	60.8571	89.0313	76.8249	84.9152	98.4177	70.969	68.4096	77.9354	92.5597	67.9118	49.8593	44.1667	78.7812	0	0	61.434	0	0	74.2053	99.8548	95.7403	98.5777	98.9788	101.5652
s33_20131002_Signa Excite	21.9337	34.003	87.0488	62.4138	88.6945	79.6852	84.8526	98.7361	24.1345	23.546	83.3852	70.2259	69.2225	37.0786	76.0927	91.574	70.2786	48.9214	21.6562	29.9486	85.5481	61.282	88.9097	77.7374	85.2922	100.1424	69.3929	69.5848	80.251	92.127	65.6714	48.7767	42.7667	80.418	0	0	63.561	0	0	77.6452	100.9954	100.0328	95.4153	101.5203	101.7164
s34_20130102_Signa Excite	24.7242	46.8963	87.8839	63.9423	86.255	79.6681	87.8786	98.4022	32.1614	27.3452	82.6429	69.9336	69.7525	35.854	75.0773	89.751	71.7076	52.2863	26.1072	39.1676	86.7155	63.411	85.6549	78.8104	87.9676	100.8319	68.1211	69.0006	78.1899	88.589	65.9342	50.8459	52.3333	79.1406	0	0	68.5238	0	0	70.5976	100.2111	100.1673	100.185	102.1721	102.4519
s34_20131225_Signa Excite	23.5446	44.7438	87.3155	62.8586	84.4013	79.1229	86.6734	97.9566	31.3494	26.8561	81.668	68.6352	68.0626	33.788	73.9044	87.8791	70.7009	51.9437	24.7302	36.8406	87.1657	63.0436	84.6811	78.0353	87.1807	100.3206	67.8622	68.2988	76.9158	87.1872	65.2642	50.3838	46.5	78.8492	0	0	71.1379	0	0	68.306	99.6282	95.9724	97.3138	100.873	103.6538
s35_20130726_Signa Excite	24.1617	43.6366	86.3891	62.8605	86.2258	78.8298	84.6582	97.9047	30.0113	28.1263	82.2684	68.9916	70.2606	36.3324	73.7752	89.1018	68.1129	52.2588	25.6531	36.4877	85.2232	60.9153	85.2802	76.5582	83.1546	96.333	67.4297	67.7942	76.9291	88.2754	66.7	50.2533	0	77.2622	0	0	64.0645	0	0	66.1043	104.1263	98.1274	96.9297	98.3723	101.4928
s35_20131104_Signa Excite	26.575	43.7076	86.2727	62.9974	88.2257	79.4645	85.369	99.3781	33.2901	29.1924	82.631	69.1432	70.5542	38.6075	73.9393	91.5132	71.7671	53.7063	28.3624	38.3333	85.4455	62.0299	86.7193	76.7451	83.4898	97.8931	68.077	69.1279	76.8264	90.3104	69.0882	50.6819	0	76.652	0	0	67.5714	0	0	66.5945	103.1907	100.05	98.3253	100.8744	105.5428
s36_20130814_TrioTim	32.1844	52.2738	87.9295	69.1708	96.7698	89.4827	92.3304	105.2064	41.7799	37.7134	88.1427	77.553	77.6721	47.8324	83	98.1225	70.5	49.8917	32.8006	46.6245	87.6537	70.0709	94.8261	88.8226	92.782	105.055	77.8742	78.7172	89.3396	96.9772	67.9925	52.0923	50.5526	80.3277	0	0	65.8571	0	0	78.3923	111.4337	107	106.8576	106.8992	107.4217
s36_20130828_TrioTim	31.9034	53.3549	89.9506	69.2855	100.4483	91.4943	95.2905	109.6961	41.9667	37.0889	87.9471	79.5184	79.3385	48.068	85.0953	100.7921	71.5	49.8821	32.4327	45.4444	87.8293	68.9042	96.6081	90.1129	93.8652	107.0809	78.7009	78.8175	90.2852	99.0416	67.9091	53.8069	52.1667	78.9448	0	0	62.7368	0	0	79.5775	112.3157	107.2963	107.4716	107.4574	108.5826
