# Supplementary material for: Reproducibility of Brain Morphometry from Short-Term Repeat Clinical MRI Examinations: A Retrospective Study
Source: PLoS One. 2016 Jan 26;11(1):e0146913. doi: 10.1371/journal.pone.0146913 (PMC4727912; doi:10.1371/journal.pone.0146913)
Supplement: S1 File — (ZIP) [file pone.0146913.s001.zip › data/aseg.vol.dat]

Measure:volume	Left-Lateral-Ventricle	Left-Inf-Lat-Vent	Left-Cerebellum-White-Matter	Left-Cerebellum-Cortex	Left-Thalamus-Proper	Left-Caudate	Left-Putamen	Left-Pallidum	3rd-Ventricle	4th-Ventricle	Brain-Stem	Left-Hippocampus	Left-Amygdala	CSF	Left-Accumbens-area	Left-VentralDC	Left-vessel	Left-choroid-plexus	Right-Lateral-Ventricle	Right-Inf-Lat-Vent	Right-Cerebellum-White-Matter	Right-Cerebellum-Cortex	Right-Thalamus-Proper	Right-Caudate	Right-Putamen	Right-Pallidum	Right-Hippocampus	Right-Amygdala	Right-Accumbens-area	Right-VentralDC	Right-vessel	Right-choroid-plexus	5th-Ventricle	WM-hypointensities	Left-WM-hypointensities	Right-WM-hypointensities	non-WM-hypointensities	Left-non-WM-hypointensities	Right-non-WM-hypointensities	Optic-Chiasm	CC_Posterior	CC_Mid_Posterior	CC_Central	CC_Mid_Anterior	CC_Anterior	BrainSegVol	BrainSegVolNotVent	BrainSegVolNotVentSurf	lhCortexVol
s1_20130417_TrioTim	16082.5	1676.4	17914.6	47203.6	7818.4	3427.1	4481.8	1653.8	1686.5	2657.1	20210.9	2944.1	1258.8	2100.1	116.3	3741.2	16.7	2389	13056.4	1187.2	15611.3	49972.8	6698.5	2876.7	4693.6	1404	3249.6	1281.6	229.9	3158.5	50.2	2252	25.9	11229.5	0	0	71.6	0	0	394.7	785.8	352.2	432.5	410	867.9	1025981	982961	981692.955207	192853.561388
s1_20131115_TrioTim	17529.1	1709.2	17657.9	48737.3	7635.6	3320.2	4668.5	1631.8	1783.3	2684.8	20036.9	2922.7	1256.1	2108	125.1	3782.7	27.4	2380	13537.2	1146.9	16599.6	50624.9	6749.3	2967	4856.2	1397.6	3306	1296.3	276.7	3230.8	60.5	2252.7	27.8	12790.2	0	0	46.5	0	0	380.7	774.7	336.2	363.7	413.1	847.9	1033029	987830	986633.917557	199648.839905
s2_20120725_Verio	10126	446.3	15863.2	53735.8	7566.5	4357.9	6662.4	1922.6	1352.3	3435.6	23034.9	4338.1	1740.5	1538.5	584.6	4324.9	68.2	1555.7	4943.4	269.7	15471.3	55605.9	7588.9	4441.3	6137.4	1743.7	4713.2	1813.4	705.8	4084.2	100.5	1936.7	16.9	1214.6	0	0	26.2	0	0	178.4	1169.4	491.7	503.2	562.2	1017	1216935	1191231	1190922.75779	249675.85177
s2_20130626_Verio	10243.3	470.1	16215.2	52408.2	7456.9	4208.5	6369.2	1945.1	1379.2	3420.6	22780.6	4292.7	1738.3	1482	586.6	4196.7	70.9	1612.7	5333.9	275.9	15523.4	55167.5	7544.8	4324.6	6122.1	1740.4	4643.5	1834.2	657	3927.2	70.9	1889.5	21.3	1194.7	0	0	15.4	0	0	185.5	1177.8	509	512.9	579.5	1040.8	1204894	1178834	1178487.14062	243920.117319
s3_20120821_Verio	18248.8	420.7	16511	47727.8	6660.7	4714.5	6599.6	2091.1	1720.7	2814	25784.4	4313.7	1622.1	2613.7	341.4	4971	274.4	1336.4	14342.9	304.8	15730.2	47076.8	6833.1	4393.5	5907.7	1915.6	4246.4	1703.1	571.6	4790.1	196	1571.4	8	6010.8	0	0	50.7	0	0	364.7	977.9	257.1	321.3	376.8	891.1	1156707	1113348	1112456.4204	227907.444955
s3_20130716_Verio	17552.4	393.1	16836.4	49081	6953	4612	6232.9	2089.4	1647.9	2767.2	26466.6	4480.4	1581.6	2287.4	286.3	4943.5	221.1	1276	14108.6	281.5	16308.6	47412.6	6891.6	4276.5	5619.3	1987.7	4262.3	1850.2	597.6	4572	180.9	1499.6	0	5451.8	0	0	58.7	0	0	345.3	1015.7	269	334.1	374.8	921	1153480	1111680	1110922.51765	230108.567073
s4_20130103_Signa Excite	10704	76.2	11777.2	43917.9	5436.4	3333.2	5557.1	1356.2	964.6	960	17219.6	4019.9	1606.8	1067.8	624.7	3031.5	61.3	1765.4	10594.1	121.4	11430.2	43197.4	5595.1	3599.3	5547.1	1331.3	3950.8	1610.5	528	3146.2	56.4	1871.5	0	1004.2	0	0	11.6	0	0	261.8	1031.6	242.3	332.8	412.1	885.1	986862	958748	958541.687591	206704.035139
s4_20130927_Signa Excite	10770	61.5	11836.9	42968.1	5384.8	3280.3	5587.9	1437.4	963.5	988	17178.9	3981.5	1635.8	1049.4	618.6	3045	57.8	1880.7	10742.3	147	11357.1	42274.4	5496.6	3549.5	5453.5	1291.5	3965.8	1691.9	544	3166.2	58.8	1878.5	0	973.9	0	0	25.3	0	0	265.5	1033.2	234.1	369.8	412.9	842	987956	959589	959020.893378	204118.010595
s5_20111222_Signa Excite	6898.9	518.1	13293.2	42047.6	5308.1	3109.6	4767.6	1433.6	1726.5	1819.2	21427.8	3383.4	1170.8	1341.3	263.7	3164.4	61.5	1500.3	6989.7	256.6	14437.9	44288.9	5448.4	3055.3	4923.4	1218.2	3500.7	1147.2	411.6	3305.3	97.3	1687.5	0	1754.9	0	0	14.8	0	0	211.7	978.1	426.7	415.4	345.9	689.6	978652	956003	955773.382949	193607.535798
s5_20130109_Signa Excite	6879.1	552	12814.3	41346	5387.7	3183.3	4932.5	1301	1665.8	1865.2	21190	3340.8	1155	1353	281.1	3220.5	63.3	1464.6	6990.4	278.8	13719.9	43198.6	5344.5	3023.1	4874.5	1184.3	3404.7	1124	422.4	3212.3	92.1	1551.4	1.6	1872.5	0	0	18	0	0	197.2	957.5	406	404.7	350.4	651.6	960571	937963	937647.178361	186699.807738
s7_20120209_TrioTim	7927.1	240	14227.4	46528.7	6749	3339.9	4421.9	1552.3	1236.8	1054.2	18967.7	3963.4	1482.5	1472.4	175.7	3271.5	44.6	1380.8	5986.7	428	16025.7	48237.7	7116.4	1969.6	4152	1393.1	4620.3	1735.4	425.8	3439.2	61.1	988.7	6.2	568.3	0	0	43.5	0	0	65.6	848.6	391.9	558.6	690.1	621.6	1061080	1040433	1040164.28568	231155.388741
s7_20120711_TrioTim	8012.7	166.8	11565.2	44628.7	6664.2	3355.1	4827	1537.6	1277.7	1182.2	17215.7	4114.9	1588.5	1504.1	414.9	3405.7	45.4	1608.7	6142.7	385.1	15678.4	44003.8	6449	3569.4	4946	1311.4	4430.1	1789.6	468.5	3181.9	71.7	1099.9	0	693	0	0	69.8	0	0	255.7	828.8	382.3	530.2	569.5	588.2	1021421	1000124	999668.05514	224970.751888
s6_20130514_Signa Excite	7884.6	245.2	11233.2	43829.7	6553.9	3454.4	5242.8	1522	1301.8	846.3	17260.3	4158.3	1227.4	1313.3	500.9	2991.8	81.3	1701	5635.3	477.1	11708.4	43825.6	5934.1	3446.1	4724.8	1438.8	4357.5	1277.8	539.9	3335.8	148.6	1521.5	0	1698.3	0	0	109.4	0	0	347.9	777.1	320	335.4	436.5	563.2	989463	968486	967979.391126	198806.843876
s6_20130924_Signa Excite	7988.1	286.4	11166.5	43253	6444	3344.3	5106.9	1553.5	1309.7	895.2	17528.3	4102.9	1251.6	1292.3	462.5	3059.8	66.5	1816.9	5893.6	443.4	11660.5	42659.1	5804.6	3397.1	4779.4	1481.4	4264	1404.2	560.8	3151.2	112	1624.4	0	1368.7	0	0	54.3	0	0	315.5	785.5	338	341.9	435	561.5	989330	967727	967300.43564	207045.49453
s8_20130128_Verio	9895.6	353	16547.6	52255.7	8387.1	4174.5	6500	1551.2	1340.4	2334.8	23443.9	4617.5	2068.4	1548.7	351.2	4112.9	89.4	1961.2	8529.2	283.9	14262.5	53542.5	8057.5	3748.2	6405	1522.9	4814	1978.7	503.6	3734.7	112.5	1647	26.4	1594.1	0	0	37.8	0	0	200.1	1043.1	542.9	705.8	768.1	919.7	1214791	1186924	1186491.59308	251986.229661
s8_20140114_Verio	10028	334.5	16679.5	52813.2	8183.7	4008.3	6460.5	1756.4	1346.3	2299.8	23336.1	4753	2144	1633.7	341.9	3949.8	97.5	1815.9	8600.4	251	14554.4	53196.8	8183.3	3792.6	6623.4	1543.7	4958.5	2155.5	570	3827.9	115	1597.3	18	1131.9	0	0	33.5	0	0	173.4	1098.5	554.2	882.2	852	938	1227753	1199723	1199206.18197	252660.482671
s9_20120521_Verio	20187.5	766	15501.3	35835.7	5330.2	2978.1	3914.7	911.1	1910.6	1863.6	17655.9	2273.7	801.2	1538.1	216.1	3128.7	133.6	1673.7	22516.7	700.2	13435.7	39756.3	4812.4	2731.4	3300.9	1251.7	2318	797.8	258.4	3084.7	129.7	1791.9	38	3103.2	0	0	19	0	0	402.9	722.4	242.1	239.8	234.8	438.6	871624	818069	817367.659173	175109.283203
s9_20130503_Verio	22726.9	853.4	15225.3	35598.5	5689.9	2870.6	3496.1	879.6	2099	2001.2	17038.8	2190.2	727.7	1655.1	219.8	3073.1	144.2	1880.4	25169.4	865.7	13205.9	38786.2	4831.2	2540.9	3042.5	1400.9	2049.6	476.5	173	2969.5	127.3	1988	40.5	3089.1	0	0	36	0	0	413	687.4	239.7	249	213.9	439.6	867936	808094	807262.655285	168780.240945
s10_20120510_Verio	7273.8	317.5	12779.8	44101.8	6678.4	3459.3	5421.9	1666	1149.6	2175	22366.8	4257.7	1695.7	1515.5	396.9	4054.1	160.3	2044.8	7396.9	284.2	12259	45049.7	7490.5	3373.4	5383.3	1298.6	4555.1	1671	515.6	3777.5	94.4	1838.8	20.5	709.4	0	0	31.2	0	0	261.2	819.6	386.4	527.5	391.3	826	1046166	1021976	1021802.46969	223552.663799
s10_20130613_Verio	7844.7	359.9	12342.1	43916.7	6665	3547.2	5785.6	1612.3	1206.6	2167.2	22035.5	4368.6	1718.6	1637.8	353.7	4106.1	195	2087.7	7840.8	291.6	12258.5	44673.9	7316.6	3236.4	5109.1	1295.5	4474.9	1770.7	504	4035.8	73.1	2042.7	28.9	753	0	0	33.6	0	0	263	835.1	373	422	371.6	854.5	1059461	1033853	1033532.90155	231122.450238
s11_20120403_TrioTim	6508.5	453.5	20263.9	53776	9852.1	3213.6	4467.8	1588.6	1274.3	1634.2	21494.5	3733.2	1362.8	1690.6	490.7	3819.1	6.9	1941.2	6954.2	364	13688.8	59982.8	8900.6	2711.7	3895.1	1748.7	4949.4	1040	382	3699.6	21.7	1838.8	13.7	600.4	0	0	27.8	0	0	371.5	1066.8	467	676.3	788.8	791.4	1153936	1131398	1131016.59222	190436.235314
s11_20130412_TrioTim	7164.2	480.4	15540.6	53240.2	9021.9	3600.8	4948.2	1110.5	1290	1865.8	20128.3	3489	1464.3	1827.8	527.8	4027.6	31.5	2057.9	7383.8	353.1	14648.6	56103.2	8533.9	3923.9	4483.7	1057.1	3656.2	1694.8	450.7	3862.6	37.2	1979.1	13.4	861.7	0	0	9.6	0	0	464.6	1047	436.4	557.6	555.1	818.1	1103409	1078761	1078304.59708	218154.6727
s12_20130703_Signa Excite	11282.1	564.9	13285.5	43576.6	6101.8	3725.3	5421.3	1758.7	1525.2	1558.1	20872.3	2927.3	1297.7	884.3	429.7	3840.7	56.3	1744.4	12630.4	706.2	13567.3	42646.9	5910.1	3578.5	4610.2	1520	3018.4	1416.6	433.4	3742.3	154.6	1738.7	28.4	7220.7	0	0	161	0	0	354.7	916.3	332.8	355.9	284.9	581.9	916985	884140	883449.845354	167458.831897
s12_20130927_Signa Excite	11276.5	625	13953.9	44152.5	6025.6	3714	5115.4	1787.7	1519.7	1591	20791	2872.8	1305.8	871.8	414.2	3736.9	58.4	1652.6	12672.2	652.5	14299.3	42041.7	5781.9	3503.5	4446.7	1567.5	2972.5	1470.9	432.3	3778	132.5	1719	13.9	7622.5	0	0	184.3	0	0	339.2	891.1	336.5	345	273.5	625.6	913136	880568	880171.331811	166510.374188
s13_20120601_Verio	12317.8	300.5	19991.4	57094.8	7500.9	3743.7	6588.5	2063.5	1206.8	2151.5	23816.9	4068.6	1725.3	1291.2	490.1	4088	68.4	1770.2	10497.4	164.7	17896.9	61271.7	8263.7	3577.4	5941.8	1300	4016.3	2046.6	699.3	4018.3	49.5	1889	29	1347.8	0	0	17.6	0	0	216.2	824.3	428.4	417.9	370.2	1024.7	1234984	1203495	1202861.8874	250268.298792
s13_20130902_Verio	12214.9	348.7	20539	58097.5	7478.2	3822.7	6890.2	1943.9	1222.6	2179.6	23778.7	4092.8	1731.8	1328.8	533	4144.9	103.1	1912.7	10559.5	163	18439	61123.4	8375.5	3579.8	6148.8	1328	4026.2	2006.4	682.1	4076.6	44	2016.1	27.7	1468.3	0	0	29.4	0	0	260.8	809.9	384.4	410.2	381.2	1042.7	1242965	1211043	1210265.7566	252117.732578
s14_20130607_Sonata	10522.2	356.4	15381.5	53926.2	8562.5	4433	5403.9	1934.6	975.3	1857	25641.9	4263.8	1433	874.9	563.3	4714.9	113.4	2222.1	9128.1	615.4	14036	58082.5	8692.4	4034	4963.9	1404.7	4380	1518	492	4197.8	155.5	2225.4	4.2	1623.7	0	0	171.1	0	0	316.9	886.6	340	389.9	529.9	803.6	1164428	1135527	1135637.60634	219238.781927
s14_20130925_Sonata	10852.2	366.9	17479.2	51390.2	8790.5	4132.9	5566.6	1937.5	959.6	1772.4	25364.3	4316.3	1468.5	957.7	588.2	4716.2	115.1	2368.1	9345	592.7	16555.4	56392.2	8542.1	4130.6	5337.2	1714	4568.9	1494.4	512.7	4287.5	160.4	2359.3	15.8	1231.9	0	0	131.8	0	0	317.1	934.6	358.9	397.4	457.7	910.4	1190849	1161295	1161423.99716	227992.896284
s15_20130625_SIGNA_HDx	9248.1	293.4	15034.1	52384.3	7602.5	3503.1	4998.9	1653.6	964	1212.3	22089.8	4257	1332.1	1193.9	481.7	4155.4	118.2	1530.2	8918.9	152.5	15182.4	51363.1	7043.8	3623.4	4987.4	1607.3	4218.3	1621.9	424	4062.3	46.7	1451.9	10.2	1648.1	0	0	12.4	0	0	360	1080	489.6	387.1	361.5	836.9	1149066	1124462	1124149.2772	216064.551036
s15_20131014_SIGNA_HDx	10260	462.4	14340.3	50871.7	7551.9	3690	5105.7	1659.6	969	1184.1	21486.3	4033.3	1269.2	1167.3	417.5	4314.7	102.2	1443.8	9738.7	228.5	15399.2	49687.5	6921.4	3799	4950.3	1605.8	3953.3	1440.2	480.6	4008.5	58.7	1493.5	10.8	2211.1	0	0	21.3	0	0	330.7	1086.3	443.4	393.4	363.2	820	1138207	1111313	1110922.78667	210714.490006
s16_20120514_TrioTim	13536.1	514.6	14798	50459.6	6247	3284.1	4960	1758.1	1439.7	2313.5	20575.4	3668.8	1303.5	1435.5	325.5	4141.7	71.6	2357.5	15868.3	423.3	14643.8	47531.8	6273.6	3423.6	4472.7	1460	3948.3	1410.6	382.7	4002	94.1	1972.8	6.8	1455.5	0	0	17.9	0	0	544.3	884.9	315.5	371.8	381.8	769.4	1055483	1015286	1014344.07996	199135.813965
s16_20121122_TrioTim	13251.9	481.4	15102.2	50212.3	6152.3	3352.9	4833.8	1804.8	1446.5	2330.6	20670	3754.9	1340.9	1411.9	353.4	4195	104.7	2549.6	15986.1	510.1	15398.1	47621.7	6197.7	3399.9	4495.9	1542.9	3965.9	1393.8	399.3	4045.3	89.3	2033.2	0	1476	0	0	13.2	0	0	510.4	903.9	309.3	385.4	381.4	765.9	1056555	1016236	1015468.14379	205016.29639
s17_20130618_SIGNA_HDx	8564.5	452.9	14122.2	59484.3	7335.7	3827.9	6233.6	1878.9	2051.6	2163.6	25110.1	4315.7	1548.8	1704.8	515.8	4246.4	141.7	1788.2	7463.7	200.5	13842.1	59693.5	7565.2	3958.1	6088.4	1549.3	4466.4	1613.5	572.6	4406.5	162.1	1700.1	0	1744.6	0	0	52.3	0	0	403.5	957.5	518	589.2	690.9	828.9	1300659	1274555	1273967.44873	245508.632235
s17_20131008_SIGNA_HDx	8755.1	453.1	13795.9	59722.2	7406	3937	6220.9	1925.1	1983.1	2105.3	24924.4	4365.9	1448.4	1675.8	522.4	4318	137.7	1692.5	7587	194.6	13731.7	59737.4	7737	3977.3	6118	1654.4	4424.9	1511.4	537.1	4419.4	133.8	1627.5	0	1984.5	0	0	16.2	0	0	414.1	951.1	514.6	571.9	624.4	853.7	1296146	1270139	1269710.44471	239698.620764
s18_20121107_Verio	12233	465.8	15843.4	56285.5	9179.4	3857.3	6389.5	1782.1	1314.9	1806.1	25739.2	4216.9	1619.8	1504.4	542.2	5013	101.8	2433.9	12876.6	225.5	15025.3	59001.6	9210	4052.9	6282.5	1608	4287.4	1679.5	465.7	4887	77.2	2509.8	11.8	1323	0	0	31.6	0	0	355.9	1069.9	373.4	361.7	407.4	793.6	1227183	1191521	1191383.57116	235966.358728
s18_20140107_Verio	12663.5	464.8	16240.4	56764.9	9180.6	3963.7	6920.5	1792.6	1341.6	1833.6	25414.3	4247.2	1697.9	1479.5	513.8	5052.2	101.5	2532.3	13531.7	230.3	15946.3	58385.8	9147.7	3974.7	6340.9	1703.5	4355.4	1762.3	505.2	4613.1	70.5	2481	9.8	1282	0	0	20.4	0	0	342.3	1072.9	353.7	377.3	409.3	810.8	1244498	1207582	1207379.47625	241628.21513
s19_20130118_Sonata	5902.5	236.9	12122.5	44565.6	7227.9	3705	4529.6	1705.8	567.7	1566.3	20090.7	3396.2	1149	815.3	441.9	3827	34.9	1471.5	4744	272	10426.2	45812.1	7590.3	3068.9	4591.7	1220.3	3719.8	1122.9	373.1	3417.9	40.8	1608.5	4.7	1142	0	0	34.2	0	0	312.6	968.9	501.1	437.2	484.6	855.2	1042645	1025604	1026135.68937	190416.444475
s19_20130529_Sonata	5398.6	257.7	11279.7	45877.7	7067.9	3469.8	4420.3	1553.8	495.1	1591.7	20416.6	3480	1141.5	751	379.9	3709.6	116.8	1476	4594	320.6	10551	46748.2	7481.7	3156	4375.4	1198	3714.1	1124.5	284.4	3485.3	62.4	1437.7	4.4	1423.7	0	0	42.2	0	0	288.3	1053.2	460.2	454	528.5	876.8	1027260	1011068	1011393.14732	189779.960688
s20_20120903_Verio	5207.1	203.7	16458	61381.8	6915.3	3835.9	6394.7	1880.5	1195.1	3062.2	22998.3	4650.8	2001.2	1475.7	627.8	4203.3	58.4	1795.8	5230.3	97.7	16299.8	62123.1	7614.4	3852.7	5975.7	1466.5	4935.1	1769.8	582.7	4363.7	40.8	1903.4	24	984.1	0	0	11.7	0	0	183.4	955.3	420.4	448.6	410.1	824.5	1144174	1123956	1123718.34841	219591.405553
s20_20130917_Verio	5254.9	214.3	16548.3	60960.2	6972.5	3797.2	6505.4	1883.6	1223.4	3147.9	23213.4	4674.9	1938.7	1477.7	567.3	4230.8	77.5	1948.8	5446.8	56.1	16306.9	62682.8	7585.9	3807.3	6142	1403.5	4879.6	1832.8	593.8	4263	52.9	2006.4	20	1096.8	0	0	9.7	0	0	136.6	941.1	403.1	477.6	412.2	818.3	1151936	1131104	1131212.91368	222629.828031
s21_20120323_Signa Excite	11476.1	887.4	13319.2	49305.2	6408.2	3695.5	5924.2	1947.7	2268.8	2431.5	22177.7	3715.1	1567.3	1434	507.3	4021.1	105.7	2042	10076.9	912.2	13957.5	51409.1	6113.5	3686.2	5424.8	1615.9	4020	1524.9	563.9	3797	100.9	1828.2	23.7	2440.4	0	0	25.7	0	0	327.9	807.6	422.7	375.6	337.6	771.1	1153233	1119542	1119172.15443	218179.750262
s21_20120621_Signa Excite	11026.4	773.6	13755.6	49845.2	6281.9	3674.4	5473.4	1871.3	2273.5	2454.7	21898.6	3763.1	1504.1	1396.8	462.5	4060.2	87.6	2102.3	9902.1	832.4	13888.7	51578.4	6127.4	3536	5488.2	1560.1	4014.3	1544.4	553	3827.8	108.9	1884.9	20.2	2302.3	0	0	25.5	0	0	343.5	810.6	420.8	367.2	320.4	793.3	1133529	1100552	1100109.91531	216484.394399
s22_20130103_Sonata	10348.7	654	13884.6	75152.6	8799.1	3873.1	4891.3	1456.5	2089.1	4899.4	38099.4	3947.9	1338.2	1270.6	412	4353.8	148.5	1971.8	9449.6	705.3	12176.9	79110.1	8299	3721.1	5348.4	1430.4	3893.5	1505.8	354.6	4160.7	128.8	1934.9	9.1	2696.9	0	0	52.2	0	0	246.3	774.5	394.7	395.2	338.4	780.3	1215979	1182314	1183341.85358	216921.434629
s22_20131026_Sonata	10126	660.2	12907.8	73102.8	9117.5	3907.1	5179.7	1401.8	2046.4	4312	35923.3	3861.3	1361	1234.2	440.5	4260.8	95.9	1843.4	9313.9	728.5	12506.5	79555.4	8423	3619.6	5380.7	1469.2	4012.7	1392.5	403.8	4162.2	92.8	1729.9	10.3	3973.2	0	0	80.9	0	0	275.3	757	407.5	378.8	329.1	756	1229943	1197349	1198772.62553	211412.807357
s23_20121008_Verio	13066.4	370.6	16982.4	57787.4	7195.5	4084.7	6701.3	2223.8	1363.3	2106	22765.9	4767.4	1740.8	1592.5	499.9	4470.9	49	1684.9	10927.8	207	16284.7	62358.3	7688.9	4182.6	6065.3	1629.5	4605.1	1556.9	608.9	4070.8	67	2149.5	29.8	1085	0	0	21.1	0	0	225.1	887.7	358.9	425.2	471.9	914.6	1229263	1195594	1195199.67133	241522.138435
s23_20140125_Verio	13535.9	365.4	16758.4	56719.7	7433.3	4033.3	6407.1	1941	1403	2102.7	22674.9	4712.1	1834.3	1671.7	615.8	4429.7	59.5	1723.4	11411.2	208.9	15946.3	63167.6	7650.9	4207.9	6129.1	1578.6	4586.7	1715.5	607.5	4186.4	77.4	2161.1	26.8	938.4	0	0	9.5	0	0	191.2	893.9	369.8	424.9	473	904.2	1214944	1180254	1179579.68996	237811.3366
s24_20121001_Verio	6998.5	238.9	15828.4	49388.1	5715.3	3062.8	5060.2	1150	1232.3	2118.7	19233.4	3818.6	1421.5	1460.1	432.8	3203.6	87.9	1809.9	6415.9	282.9	15909.4	50379.9	5978.6	2952	4926.2	917.2	3895.7	1610.1	426.7	2925.4	107.3	1380.5	0	1532.5	0	0	33	0	0	260.5	955	462.2	393.9	350.6	682.5	945851	924066	923502.425059	184457.168119
s24_20131028_Verio	6829.7	220.4	17093.2	49120.8	5756.1	3264.8	5235.6	1283.4	1190.5	2070.6	20043.6	3975.4	1426.5	1418.1	423.6	3312.8	86.6	1807.9	6141.7	284.2	16550.7	51613.4	6280.9	3022.5	5003.1	890.1	4061.7	1540.8	454.4	2936.3	99.2	1475.5	0	1545.3	0	0	37.5	0	0	302.8	973	464.8	396	365.2	698.9	968183	946835	946016.030594	191792.390596
s25_20120427_Sonata	11673.1	1125.2	14944.2	62786.6	8002.6	3919.4	5306.2	1744.5	2073.8	2232.9	23225.8	4166.7	1346.3	1634.9	495.9	4693	109.7	1618.5	9746.6	462.7	11827.4	63446.5	8486.8	4266	5285.2	1469.2	4071.5	1398	451.1	4494.4	120.6	2046.4	0	995.1	0	0	37.6	0	0	464.3	774.4	331.9	340.5	345.6	677.8	1169198	1136347	1136063.13183	241205.121771
s25_20120928_Sonata	11322.8	990.9	14780.4	61336.5	8473.3	3953.7	4343.9	1722.4	2055	2144.6	23200.3	4084.8	1446.1	1517.2	463.3	4532.9	146.7	1586.7	9546.5	457.2	11690	61951.8	8353.9	4295.8	5512.9	1520.7	4074.3	1499.4	393.7	4404.6	173.4	1860.9	1.2	967.8	0	0	14.6	0	0	414	755.1	344.4	338.7	368.5	695.2	1182228	1150522	1150300.79475	239360.769475
s26_20120316_Signa Excite	7400.6	329.9	11744	52383.5	6760.3	3019.5	5193.3	1432.2	1327.9	1548.4	23665.6	3980.9	1431.3	1666.1	525.5	3407.7	111.8	1798.6	6962.3	315.5	12524.7	54920	6581.8	3075.3	5076.6	1464.6	4137.9	1313.8	564.2	3560.5	110.6	1861.5	0	1995.6	0	0	17.8	0	0	377.5	858.1	379.7	460.5	446.3	822.3	1103666	1080515	1079892.27088	206821.510641
s26_20120615_Signa Excite	7256.3	315.9	12047.3	52815.8	6705.2	3052.6	4941.9	1588.7	1314.8	1488	23456.3	4075.6	1294.3	1670.8	461.5	3346.3	87.9	1893.7	6742.5	228.1	13029.5	55494.3	6547.9	3153.5	5019.5	1478.5	4288.3	1275.8	541.9	3610.8	92.7	2101	0	1671.7	0	0	18.8	0	0	395	882.3	400.8	512.4	451.1	822.8	1101226	1078467	1077907.51469	204529.107748
s27_20120402_Signa Excite	10225.3	378.9	11276.8	43258.3	6102.2	3756.1	5331.2	1555	1121.6	1379	16972.5	3135.1	1354.3	1309.9	433.8	3380.7	67.4	1677.8	10041.7	117.1	11924	41717.3	6322.4	3856.8	5221.8	1350.9	3177.7	1274.8	524.2	3130.3	37.5	1814.5	26.5	1965.8	0	0	20.9	0	0	258.7	1141.5	439.3	399.9	498.8	882.3	1007140	978999	978653.721287	197454.415926
s27_20120704_Signa Excite	10171.9	288	11099.2	43544.1	6399.3	3933.3	5556.4	1471	1094.1	1455	17494.9	3259.3	1253.2	1339.9	453.7	3520.9	73.1	1695.7	10047.7	102.9	11842.7	42260.2	6522.2	3922.3	5351	1347.1	3285.9	1307.1	546.6	3299.4	46.1	1821.2	27.5	2105.4	0	0	20.9	0	0	281.2	1141.9	417.2	393.8	514.2	890	1018125	989902	989612.785203	200252.098832
s28_20130703_TrioTim	6913.8	372.6	19054.8	58804.6	7751.4	3900.5	5492	1964.9	1337.5	1616.7	24814.5	4508.1	1743	1359.6	468.9	4477.2	109.5	1404.8	7208.5	213.5	20393.4	59016.8	7742	4034.4	5777.6	1776.3	4808	1686.1	727.4	4088.4	53	1625.8	0	1066.9	0	0	43.4	0	0	388	880.4	390.1	461.6	425.4	775.3	1243265	1221267	1220724.78708	247233.710881
s28_20140120_TrioTim	6928.8	371.1	18986.2	58995.4	7758.8	3945	5546.5	1872.9	1355.5	1619	25016.7	4503.6	1773.4	1444.9	479.9	4428.4	95.6	1398.4	7333.7	215.5	20967.7	59603.9	7760.5	4058.8	5689.5	1824	4848.2	1679.1	724.7	4193.4	60	1550.5	1.6	1034.3	0	0	29.7	0	0	399.8	886.5	389.4	529.2	408.8	812.5	1255870	1233648	1232853.75804	250975.894265
s29_20130130_Signa Excite	12884.8	746.8	10797.7	38755.8	5711.7	3458.3	4672	1737.2	1652.5	2062.4	17780.3	3533.2	1188.6	1405.3	331.3	3810.4	67.8	1622.1	11082.8	366.7	10934.7	37530.5	5608	3217.7	4488.1	1605.2	3377.4	1185.1	560	3903.3	36.4	1791.9	0	1466.6	0	0	24.2	0	0	146.1	916.3	424.7	441.2	375.2	608.1	1025670	991726	991729.034046	188823.224858
s29_20140213_Signa Excite	11722.9	518.4	11102.1	39486.4	5496.8	3295.2	4354.9	1792.6	1528.3	1921.8	17065.6	3497.6	1131.7	1522	233.3	3642.8	70	1837.8	10083	331.5	11703.1	38115.7	5655.7	3179.5	4319.7	1701.3	3399.3	1117.5	541.4	3806.4	22.4	1824.4	0	1159.1	0	0	27	0	0	159.1	890.7	405	443.5	365.2	626.1	1027704	996399	996403.501231	193671.078145
s30_20120919_Sonata	9834.3	455	13631.6	47132.2	8867.3	4089.9	6676.5	1737	1799.4	2091.3	23436.8	3983.6	1429.3	1259	449.1	4361.7	111.7	1574.5	8418.2	560.9	10436.2	51821.5	9258.1	3839.8	6402.6	1606.3	4166.2	841.1	304.3	4656.4	71.4	1676.1	7.5	1522.1	0	0	24	0	0	385.8	970.4	397.7	430	407.6	612.3	1094886	1066820	1066842.10717	221158.775616
s30_20130625_Sonata	9714.8	389.8	13872.9	45511.3	9020.1	4005.1	6577.6	1600.7	1764	2135.3	23831.1	4014.8	1400.3	1234.2	577.5	4472.4	121.1	1503.6	8356.2	493.9	10801.1	50341.3	9318.6	3852.6	6425.1	1560.4	4041.1	851.4	289.6	4724.1	48.4	1618.7	8	1421.5	0	0	13.1	0	0	362.9	941.9	432.9	519.8	405.7	724.8	1106117	1078584	1078653.16659	226019.268291
s31_20120823_Verio	12561.6	239.1	15540.4	43632	6191.3	4015.3	5668.6	2076.6	1081.9	1678.7	21074.8	4061	1823.2	1490.8	387.9	3539	89	1978.2	8985.4	254.2	14145.4	45956.4	7070.6	4060.2	5801.6	1608.8	4468.7	1690.4	550.2	3539.8	118.9	2219.2	29.7	1560.4	0	0	63.7	0	0	126.7	1010.4	385	421.6	411	1043.9	1116805	1086342	1085767.08603	216518.079231
s31_20130823_Verio	12709.2	222	17046.3	43007	6457.8	4086.3	6160.9	1798.5	1093.8	1703.4	21023.3	4160.5	1843.9	1479.8	533.1	3513.6	152.3	2147.4	9089.9	216.4	15497.9	44410.2	7118	4038	5929.5	1733.2	4459.6	1974.2	567.1	3343.6	62.3	2250.2	36.7	1710.8	0	0	103.8	0	0	127.5	998.3	342.4	411	422.4	1015.3	1110178	1079171	1078518.58065	221398.912567
s32_20121226_Signa Excite	11298.3	486.6	9980.4	39007.3	4777.9	2960.1	4383.2	1494	985.9	1353.6	17470.5	2987.3	912.8	1141.4	338.2	3241.7	41.4	1745.7	10703.3	400.5	10868.2	39494.5	4972.3	2998.4	4136.3	1376.1	3137.2	1228.1	453.8	3146.2	7.7	2021	28.3	5511	0	0	97	0	0	335.8	681.2	329.7	328.1	395.8	345.4	995558	965343	964972.712164	193988.988671
s32_20130704_Signa Excite	11819.9	463.4	9844.7	38940.8	4635.5	2947.1	4209.6	1549.8	1017.8	1363.2	17341.1	3073.7	938.3	1120	243	3287.1	39.2	1864.4	10998.4	391.3	11036	39511.1	4920.7	3020	4062.1	1407.3	3165	1195.8	401	3054.6	16.4	1986.2	41.3	5790.3	0	0	95.3	0	0	333.4	692.6	314.9	330.4	395.5	361.5	996182	965061	964531.533063	195242.803784
s33_20121215_Signa Excite	27433	4195.9	13609.5	50494.1	6530.6	3285.4	5293.3	1757.5	3731.5	4160.7	21787.3	3883.9	1523.1	2114.6	368.5	3918.5	143.4	2110.6	35179.6	4935.1	13513.3	47521.7	6068	3514.5	5288.3	1473.5	4141.6	1900	356.7	3952.3	79.9	2512.6	20.4	3521.9	0	0	39	0	0	340	741.2	244.3	290	367.2	730.6	1099405	1011638	1011509.07666	189543.265927
s33_20131002_Signa Excite	22216	2462.9	13159	49487.6	6983.3	3528.5	5646.1	1603.8	3127.3	3792.9	22214.2	4043.2	1589.6	1952.5	427.3	3771.1	151.3	1928.2	29056.4	2953	12546.1	46745.1	6604.2	3734.1	5615.8	1311.8	4286.8	1940	446.1	3953.4	82.3	2276.7	24.8	2514.6	0	0	31.8	0	0	307.9	632.2	229.3	235.9	357.9	709	1103952	1032913	1033266.71856	206246.038781
s34_20130102_Signa Excite	10804.3	427.5	14413.6	50378.9	7814.2	3446	6215.9	1809.5	1006.9	1294.1	23085.6	4108.6	1457	1614.1	561.9	4620.5	107.6	1732.3	9137.4	415.5	13802.4	49715.2	7374.9	3468.5	5960.8	1548.2	4249.7	1563.1	594.8	4172	87.3	1508.6	4.3	1402.8	0	0	17.3	0	0	391.8	915.2	267.9	309.7	329.1	684.7	1194647	1166767	1166539.46949	231142.882184
s34_20131225_Signa Excite	11267.4	454.3	14192.8	48206.8	7738.1	3454.2	6219.7	1684.4	1055	1351.9	23124.8	3915.1	1404	1677.4	538	4503.8	118.6	1765.1	9681	421.9	13717.2	48580.8	7138	3396.1	5983.6	1519.3	4189.8	1613.4	529.5	4035	106.8	1654.6	7.5	1540.8	0	0	21.2	0	0	397.4	901.9	234.8	285.3	308.3	666	1185570	1156197	1156150.66615	231031.192188
s35_20130726_Signa Excite	5224	393.7	14075.1	54652.8	7556.3	3676.3	6290.6	2013.1	980.1	1956.8	24378.3	4227.3	1435.3	1040.8	565.5	4325.9	67.6	1283.9	4109	199	14208.8	54733.5	7628.9	3947.9	5664.9	1793.6	4377.3	1553.3	541.8	4485.7	26	1307.9	0	956.5	0	0	22.7	0	0	312.2	724.3	344.9	507.3	442.8	810	1098968	1082770	1082742.58342	212090.766191
s35_20131104_Signa Excite	4808.5	334.4	14275	55696.9	7418.3	3631.9	6087.9	2025.9	923.8	1807.7	24030.5	4211.5	1445.3	1035	687.4	4317.8	74.9	1436.2	3712.2	169.9	14438.2	55431.9	7607.2	3903.8	5701.3	1736.4	4426.8	1605.9	543.5	4493.7	37.1	1395.4	0	940.4	0	0	10.4	0	0	343.5	735.4	374.4	524.9	578.3	729.2	1107630	1092487	1092402.75592	217129.963446
s36_20130814_TrioTim	16538.7	338.2	15473.1	53728.2	6218.6	3345.8	4913.4	1293.8	848	1340.9	18951.1	3388.2	1202.2	1786.4	462.5	3238.4	120.5	1401.9	14930.9	250.1	15771.4	51099.9	5882.8	3387.7	4345	1266.7	3763.3	1391.9	487.6	3234.9	160.4	1357.5	30.1	1657.4	0	0	30.2	0	0	345.3	811	256.7	322.7	334.6	714.1	1046009	1007042	1006633.15781	214262.47242
s36_20130828_TrioTim	16464.9	364.5	16462.9	52683.2	6206.1	3322.5	4673.5	1358.8	854.1	1401.7	18718.8	3357.6	1244.9	1749.2	462.5	3282.8	109.8	1302.4	15033.7	261.4	16200.2	50938.7	5804.3	3241.7	4222.8	1291.1	3713.4	1357.3	476.3	3221.9	151.8	1426.7	36.6	1695.7	0	0	24.6	0	0	353.2	810.7	254	325.2	337.4	709.7	1044828	1005958	1005221.14586	211587.968909
[truncated: 14 more columns]
