# Supplementary material for: Reproducibility of Brain Morphometry from Short-Term Repeat Clinical MRI Examinations: A Retrospective Study
Source: PLoS One. 2016 Jan 26;11(1):e0146913. doi: 10.1371/journal.pone.0146913 (PMC4727912; doi:10.1371/journal.pone.0146913)
Supplement: S1 File — (ZIP) [file pone.0146913.s001.zip › data/demo.csv]

order	age	sex
s1	79	F
s10	69	M
s11	64	M
s13	53	M
s14	59	M
s15	54	F
s16	66	F
s17	53	M
s18	54	M
s19	52	F
s2	50	M
s20	52	M
s22	56	M
s23	59	M
s24	66	M
s25	43	M
s28	52	M
s3	68	F
s30	34	F
s31	52	M
s36	58	F
s7	51	F
s8	53	M
s9	85	F
