# Supplementary material for: Reproducibility of Brain Morphometry from Short-Term Repeat Clinical MRI Examinations: A Retrospective Study
Source: PLoS One. 2016 Jan 26;11(1):e0146913. doi: 10.1371/journal.pone.0146913 (PMC4727912; doi:10.1371/journal.pone.0146913)
Supplement: S1 File — (ZIP) [file pone.0146913.s001.zip › data/lh.a2009s.area.dat]

lh.aparc.a2009s.area	lh_G_and_S_frontomargin_area	lh_G_and_S_occipital_inf_area	lh_G_and_S_paracentral_area	lh_G_and_S_subcentral_area	lh_G_and_S_transv_frontopol_area	lh_G_and_S_cingul-Ant_area	lh_G_and_S_cingul-Mid-Ant_area	lh_G_and_S_cingul-Mid-Post_area	lh_G_cingul-Post-dorsal_area	lh_G_cingul-Post-ventral_area	lh_G_cuneus_area	lh_G_front_inf-Opercular_area	lh_G_front_inf-Orbital_area	lh_G_front_inf-Triangul_area	lh_G_front_middle_area	lh_G_front_sup_area	lh_G_Ins_lg_and_S_cent_ins_area	lh_G_insular_short_area	lh_G_occipital_middle_area	lh_G_occipital_sup_area	lh_G_oc-temp_lat-fusifor_area	lh_G_oc-temp_med-Lingual_area	lh_G_oc-temp_med-Parahip_area	lh_G_orbital_area	lh_G_pariet_inf-Angular_area	lh_G_pariet_inf-Supramar_area	lh_G_parietal_sup_area	lh_G_postcentral_area	lh_G_precentral_area	lh_G_precuneus_area	lh_G_rectus_area	lh_G_subcallosal_area	lh_G_temp_sup-G_T_transv_area	lh_G_temp_sup-Lateral_area	lh_G_temp_sup-Plan_polar_area	lh_G_temp_sup-Plan_tempo_area	lh_G_temporal_inf_area	lh_G_temporal_middle_area	lh_Lat_Fis-ant-Horizont_area	lh_Lat_Fis-ant-Vertical_area	lh_Lat_Fis-post_area	lh_Pole_occipital_area	lh_Pole_temporal_area	lh_S_calcarine_area	lh_S_central_area	lh_S_cingul-Marginalis_area	lh_S_circular_insula_ant_area	lh_S_circular_insula_inf_area	lh_S_circular_insula_sup_area
s1_20130417_TrioTim	672	1064	810	860	550	1621	920	931	471	349	1109	750	198	680	2280	4289	352	416	1327	1328	996	1684	646	1422	1631	2220	2039	1338	1563	1423	670	222	327	1415	386	742	957	1503	192	240	848	1316	1022	1849	2096	675	365	1103	1359
s1_20131115_TrioTim	685	1069	786	867	545	1621	916	902	463	235	1129	744	187	686	2348	4254	371	412	1355	1307	1024	1679	648	1388	1637	2324	2020	1307	1490	1455	619	221	315	1351	407	760	978	1420	191	230	855	1317	1018	1915	2143	685	359	1126	1379
s2_20120725_Verio	1051	1368	846	1217	448	1469	971	1060	492	242	1647	881	219	969	3150	5396	216	595	1358	1249	1378	2247	764	1904	1531	2676	2580	1713	2064	1797	732	406	490	1481	535	790	1319	1810	246	267	907	1508	1314	1791	2452	778	349	1082	1427
s2_20130626_Verio	1039	1321	784	1162	455	1435	990	1034	465	246	1601	833	215	985	3096	5287	214	580	1285	1196	1314	2213	740	1892	1460	2463	2486	1633	1909	1736	687	179	479	1392	535	745	1229	1637	245	261	927	1388	1301	1770	2397	760	344	1055	1432
s3_20120821_Verio	587	1081	1228	1037	477	1670	1055	1011	356	375	1229	864	156	866	2916	5195	302	460	1088	866	1802	2000	682	1691	1846	1566	1827	1455	1933	1846	651	209	373	1493	372	420	1744	1566	184	204	682	1216	1291	2055	2217	855	324	1084	1145
s3_20130716_Verio	556	1068	1208	1037	479	1695	1062	1026	365	339	1296	900	159	890	2958	5189	319	459	1138	935	1654	1995	649	1673	2059	1691	1840	1446	1872	1903	654	190	363	1419	395	433	1573	1541	193	204	681	1240	1212	2042	2248	843	302	1083	1125
s4_20130103_Signa Excite	649	759	946	971	329	1148	713	758	337	148	985	872	158	824	2789	4185	286	320	1180	727	996	1582	670	1696	1301	1697	1546	1343	1422	1654	718	449	315	1088	457	541	1960	1610	229	172	862	1444	1154	1195	2113	702	293	844	1180
s4_20130927_Signa Excite	649	755	960	963	361	1154	726	768	334	156	965	853	165	790	2808	4220	296	344	1208	723	1001	1576	690	1685	1338	1772	1547	1346	1456	1719	681	442	318	1090	470	541	1980	1610	228	176	863	1440	1140	1220	2139	705	298	838	1148
s5_20111222_Signa Excite	704	983	784	871	488	1434	757	935	289	239	1016	823	216	937	2335	3567	302	421	1090	1150	1084	1676	763	1488	1137	1925	1602	1144	1597	1249	670	383	328	1154	403	678	1353	1564	287	186	911	1140	1158	1515	2197	658	357	1001	993
s5_20130109_Signa Excite	721	960	766	832	460	1444	770	954	304	254	950	783	208	908	2211	3465	285	410	1094	1070	1076	1611	736	1451	1093	1928	1585	1146	1605	1221	675	412	328	1136	400	666	1319	1577	270	181	937	1104	1121	1507	2195	659	350	1005	1006
s7_20120209_TrioTim	631	1084	1030	1055	364	1499	884	947	393	188	1222	728	212	812	2931	4394	316	430	1324	794	1521	1632	739	1513	1591	1640	2496	1843	1799	1561	573	405	265	1324	314	556	1969	1806	175	163	711	1551	1181	1612	2311	906	254	1113	1070
s7_20120711_TrioTim	603	1078	785	1076	347	1541	925	951	377	154	1113	684	192	723	2659	4297	330	433	1305	684	1469	1596	759	1413	1511	1603	2429	1439	1530	1515	588	257	236	1286	316	563	1932	1769	176	165	714	1342	1218	1600	2213	916	256	1091	1074
s6_20130514_Signa Excite	585	955	945	1088	319	1632	977	903	360	207	1021	671	155	667	2699	4204	261	407	1260	727	1250	1715	774	1493	1608	1680	2331	1544	1566	1398	670	222	249	1305	277	482	1904	1837	144	139	771	1204	1254	1486	2126	822	233	1052	1023
s6_20130924_Signa Excite	599	987	747	1107	307	1599	942	879	347	217	1016	676	156	712	2559	3918	259	374	1275	757	1187	1744	778	1491	1423	1635	2137	1425	1453	1348	649	288	239	1255	276	479	1909	1820	143	126	762	1396	1302	1506	2072	838	225	1063	1022
s8_20130128_Verio	697	963	1186	1156	331	1449	1161	886	541	509	1438	880	206	900	3038	5470	393	504	1804	1164	1085	1788	789	1908	1506	2416	2120	1610	1751	2026	663	337	554	1460	668	755	2028	1994	220	148	1200	1626	1128	1655	2365	947	404	1054	1425
s8_20140114_Verio	684	950	1098	1134	313	1459	1130	874	560	455	1353	895	216	938	3028	5387	366	526	1765	1117	1044	1748	753	1965	1481	2272	2073	1605	1709	2010	671	438	498	1473	679	734	2094	2076	208	153	1146	1631	1187	1618	2285	957	395	1031	1349
s9_20120521_Verio	547	983	720	838	375	1347	860	760	298	182	919	858	156	584	2018	3523	326	413	842	856	1317	1898	534	1202	1278	1397	1455	1418	1380	1473	657	197	330	1027	362	283	996	1238	163	142	739	1234	1202	1499	1970	794	374	1018	1111
s9_20130503_Verio	501	981	679	824	365	1401	843	698	335	199	893	823	139	599	1989	3451	301	398	820	853	1329	1784	563	1165	1385	1567	1472	1439	1255	1462	702	175	330	1117	345	321	999	1332	161	146	696	1199	1064	1458	1877	740	372	1068	1114
s10_20120510_Verio	811	1133	775	1006	488	1637	895	934	401	249	1255	1071	163	812	2541	4734	312	535	1164	1163	1220	2280	710	1920	1500	1644	2034	1251	1541	1920	664	340	393	1242	510	625	1838	1313	195	256	832	1486	1346	1664	2085	751	479	1274	1307
s10_20130613_Verio	796	1157	747	1180	459	1610	917	955	412	255	1257	1212	165	870	2486	4749	313	505	1187	1125	1190	2185	715	1866	1570	1933	2048	1375	1555	1927	644	266	399	1536	524	663	2023	1654	204	261	831	1439	1369	1664	2050	781	499	1244	1352
s11_20120403_TrioTim	888	908	1324	1132	507	1331	827	793	298	191	1520	808	215	857	3523	5591	333	435	2101	1433	1274	2696	697	1617	1898	2126	2166	1546	2046	1748	674	60	455	1552	315	790	1286	2145	188	102	982	1430	1026	1826	2296	736	303	1107	1251
s11_20130412_TrioTim	700	793	1013	922	319	1365	808	781	270	158	1243	760	132	584	2524	4695	306	411	1350	1110	1109	2278	667	1267	1457	1855	1557	1087	1504	1297	627	61	324	1348	303	765	1263	1922	194	108	978	1223	1183	1837	2432	777	300	1082	1274
s12_20130703_Signa Excite	620	869	832	732	328	1094	703	803	282	181	883	626	123	656	2265	3293	180	542	849	670	943	1583	676	1443	898	1461	1285	1412	1543	1378	655	287	262	1269	331	424	1411	1279	200	157	686	1275	965	1579	2128	678	287	1058	950
s12_20130927_Signa Excite	636	867	822	698	319	1105	714	795	305	177	910	612	122	611	2127	3287	169	509	803	702	947	1589	674	1341	877	1274	1286	1231	1446	1411	638	273	276	1096	352	402	1400	1222	195	158	654	1176	952	1546	2054	672	282	1037	907
s13_20120601_Verio	1057	1189	1087	1592	568	1795	998	999	567	251	1414	903	240	832	2694	4670	456	522	1159	1059	1320	1577	952	1885	1817	2235	2361	1641	1820	2178	638	562	365	1537	363	594	2646	1955	245	137	682	1331	1302	1301	2469	803	386	1202	1517
s13_20130902_Verio	1083	1192	1087	1578	581	1808	1005	995	545	246	1452	911	258	843	2678	4697	466	530	1142	986	1291	1558	945	1899	1806	2162	2333	1527	1798	2117	654	544	404	1525	327	601	2729	2068	247	135	674	1349	1306	1285	2436	806	372	1208	1517
s14_20130607_Sonata	985	1155	998	1138	625	1624	956	785	549	208	1232	1093	245	860	3362	5916	419	673	1635	1211	1789	2384	785	1810	1971	3402	2590	1590	1934	2106	764	255	401	1725	575	1020	1867	1976	183	87	1196	2046	1409	1958	2496	947	513	1092	1420
s14_20130925_Sonata	909	1165	1054	1083	573	1651	950	803	531	203	1313	1079	249	866	3329	5774	403	689	1607	1150	1572	2511	836	1847	1951	3368	2596	1626	1954	2040	727	253	374	1705	541	976	1788	1968	181	90	1143	2068	1435	1935	2472	995	503	1071	1306
s15_20130625_SIGNA_HDx	694	1243	785	899	400	1606	834	860	289	142	1294	848	191	827	1987	3960	250	396	1179	824	1064	1919	860	1559	1696	1794	1666	1267	1642	2074	641	168	292	1254	378	597	1880	1623	214	215	743	1385	1253	1424	1987	687	325	930	1072
s15_20131014_SIGNA_HDx	699	1288	805	905	410	1601	849	868	308	148	1408	830	172	846	2082	3960	271	381	1210	873	1063	1993	834	1462	1735	1798	1770	1307	1688	2129	629	154	287	1277	366	598	1874	1634	234	220	744	1470	1174	1411	2006	699	325	934	1093
s16_20120514_TrioTim	637	1058	794	887	528	1493	768	941	477	276	1502	796	150	645	2707	4198	332	469	1439	1026	1189	1711	830	1428	1485	1605	1638	1371	1378	1550	683	294	274	1227	399	509	1555	1867	173	172	725	1342	1143	1630	2025	721	385	1113	1132
s16_20121122_TrioTim	590	1042	866	912	457	1487	788	955	487	273	1322	802	139	606	2809	4341	324	481	1278	959	1168	1731	766	1366	1446	1649	1567	1431	1410	1564	661	312	326	1244	387	513	1699	1935	184	182	734	1033	1067	1646	2094	739	390	1112	1144
s17_20130618_SIGNA_HDx	902	1237	910	1380	424	1794	1236	1019	434	334	1257	1343	236	1055	3219	4949	436	575	1333	1256	1457	2080	719	1739	1682	2725	2092	1619	1998	1795	598	618	421	1675	581	806	2234	2358	236	222	1009	1288	1440	1981	2608	766	404	1213	1439
s17_20131008_SIGNA_HDx	868	1249	926	1340	432	1800	1190	1007	434	413	1329	1311	228	1031	3139	4909	435	596	1361	1240	1500	2197	712	1755	1721	2664	2040	1616	1904	1788	591	631	414	1635	570	788	2202	2393	248	232	1008	1261	1428	1969	2606	774	401	1222	1413
s18_20121107_Verio	1069	1293	904	1041	724	1797	1007	934	446	259	1412	1010	154	649	3071	5193	482	506	1644	1425	1538	1970	980	1734	1865	2259	2422	2048	1744	1979	649	361	376	1526	467	677	1445	1795	234	145	929	1374	1393	2338	2362	794	341	1099	1254
s18_20140107_Verio	1034	1290	876	1153	711	1765	996	942	441	234	1322	1159	164	773	3228	5132	483	517	1616	1376	1462	1963	972	1774	1842	2315	2340	2106	1843	1933	634	382	347	1727	475	683	1573	2083	233	144	923	1378	1384	2301	2305	802	350	1095	1219
s19_20130118_Sonata	740	966	967	1245	556	1350	979	849	374	211	1403	1188	240	939	3438	4817	436	475	2025	990	1621	1968	926	1854	1863	2036	2328	1889	2737	2219	596	478	366	1757	303	963	1991	2102	196	240	1023	1744	1190	1717	2475	855	405	1248	1164
s19_20130529_Sonata	816	949	947	1273	732	1342	1012	854	316	217	1338	1206	222	1039	3703	5224	460	475	1894	943	1563	2104	1093	2050	1951	2076	2177	1835	2548	2013	659	475	373	1674	312	1022	2028	2156	196	257	1079	1738	1244	1873	2636	903	424	1297	1237
s20_20120903_Verio	740	883	867	957	396	1662	914	961	442	207	1484	945	214	633	2970	4566	371	451	1155	1036	1120	2122	675	1654	2328	2093	1955	1407	1617	1751	633	246	271	1470	478	548	2096	1853	216	81	770	1332	1312	1964	2207	703	386	1015	1137
s20_20130917_Verio	736	860	875	1012	378	1621	911	953	456	239	1505	957	215	644	2984	4585	376	446	1148	1028	1141	2021	678	1607	2315	2283	1948	1404	1632	1751	594	310	268	1626	492	570	2193	2098	215	79	778	1267	1262	1992	2232	704	384	1017	1151
s21_20120323_Signa Excite	838	1013	679	1100	442	1479	1083	1004	355	262	1132	1080	173	757	2793	4381	367	449	1823	1063	861	1560	691	1476	1594	2262	1914	1710	1698	2128	669	337	325	1377	418	777	1953	2370	177	141	857	1545	1234	1512	2149	785	343	1164	1328
s21_20120621_Signa Excite	816	1006	694	1093	414	1467	1072	982	340	320	1054	1036	167	762	2673	4429	385	406	1691	831	881	1563	701	1477	1491	2211	1866	1743	1607	1982	644	325	307	1339	410	765	1879	2255	177	141	865	1179	1206	1531	2154	774	353	1181	1359
s22_20130103_Sonata	870	1290	957	1368	507	1858	1194	1294	539	259	1402	1235	280	753	3950	5938	431	623	2426	1255	1153	1997	801	1862	2048	2675	2085	2299	2370	2461	776	278	447	1561	444	1066	2385	2868	309	126	1087	1549	1458	1972	2524	819	626	1501	1678
s22_20131026_Sonata	932	1403	1003	1441	588	1935	1280	1294	608	250	1473	1333	322	841	4156	6206	459	661	2427	1317	1235	2140	830	2009	2039	2851	1905	2388	2501	2586	792	251	462	1824	454	1107	2500	3069	314	133	1122	1676	1465	1864	2541	875	613	1517	1727
s23_20121008_Verio	719	1281	800	1155	385	1823	1207	986	497	306	1498	1087	173	1056	3165	4452	403	511	1352	1020	1243	2093	876	1865	2241	2316	2093	1335	1824	2134	701	506	522	1450	366	857	2287	2046	234	209	931	1861	1201	2113	2443	852	444	1092	1235
s23_20140125_Verio	719	1241	746	1088	373	1846	1206	994	466	291	1421	1081	167	1087	3105	4331	371	476	1313	951	1185	1998	833	1779	2082	2187	2022	1369	1770	2080	674	482	472	1353	363	800	2108	1786	236	215	900	1809	1188	2121	2366	850	433	1089	1257
s24_20121001_Verio	624	893	679	922	406	1383	719	827	279	108	1018	714	78	416	2753	3329	288	406	1206	849	812	1786	658	1363	1561	1643	1502	1282	1229	1397	607	292	334	1359	346	571	1478	1614	211	107	686	1225	1291	1381	1812	657	275	979	991
s24_20131028_Verio	659	901	723	976	438	1413	737	840	290	96	991	746	82	432	2843	3344	291	418	1238	844	837	1733	665	1448	1526	1685	1549	1333	1299	1455	621	261	348	1427	321	584	1532	1796	218	114	693	1187	1285	1430	1824	667	271	997	989
s25_20120427_Sonata	561	1015	1113	1244	320	1633	1187	896	321	424	1511	1147	182	1213	3531	5261	461	408	1413	1252	1308	2537	722	1776	1773	2254	2079	1866	1979	1942	673	565	456	1816	377	649	1808	2111	213	194	923	1573	1265	2244	2527	923	367	1305	1366
s25_20120928_Sonata	587	996	1163	1319	390	1697	1194	911	329	324	1535	1261	170	1213	3877	5634	441	458	1406	1283	1275	2482	729	1885	1901	2488	2216	2047	2201	2124	697	550	484	1967	386	682	1873	2104	218	193	963	1595	1284	2283	2534	944	376	1306	1351
s26_20120316_Signa Excite	762	1056	792	1120	457	1338	741	867	337	311	1459	1095	215	882	2509	4545	265	465	1199	1101	1301	1645	883	1638	1442	2118	2094	1633	1524	1596	684	235	336	1151	472	589	2219	1979	231	216	765	1364	1407	1613	2326	589	347	996	1032
s26_20120615_Signa Excite	659	1066	831	1115	358	1306	701	873	345	341	1468	1083	217	865	2816	4522	264	452	1228	1095	1363	1752	899	1579	1446	2087	2178	1652	1575	1580	587	208	350	1148	477	574	2153	1903	242	219	777	1348	1405	1591	2341	578	351	983	1042
s27_20120402_Signa Excite	817	906	804	1083	365	1383	994	782	283	181	1145	1191	175	637	2307	4054	308	479	1273	1030	925	1895	803	1689	1751	1536	1754	1353	1365	1342	676	166	311	1305	365	543	1970	2089	199	89	657	1406	1183	1293	2097	677	319	997	1137
s27_20120704_Signa Excite	806	905	850	1102	379	1369	997	779	269	177	1218	1192	170	624	2390	4206	303	472	1263	1057	958	1942	811	1718	1821	1556	1831	1453	1470	1352	659	59	302	1258	363	550	2019	2106	205	86	692	1384	1246	1284	2073	659	331	1031	1148
s28_20130703_TrioTim	833	931	753	1093	362	1600	1226	960	550	325	1536	806	241	905	3464	4624	420	640	1321	1047	1469	2432	811	1778	1897	2923	2591	1395	1578	2057	706	221	465	1419	546	845	2109	2000	205	195	1020	1146	1364	2327	2166	825	445	1205	1233
s28_20140120_TrioTim	861	936	761	1111	381	1629	1237	959	548	304	1538	826	248	907	3456	4616	418	637	1360	1038	1511	2425	781	1837	1910	2938	2600	1384	1550	2020	719	201	465	1433	568	852	2093	2040	205	201	1001	1201	1385	2295	2159	829	445	1202	1214
s29_20130130_Signa Excite	808	876	940	1044	488	1781	742	786	404	222	1308	764	159	681	3021	4390	372	446	1288	1005	1036	2044	800	1531	1484	2241	2314	1541	1731	2453	661	195	317	1357	451	434	2249	2099	125	125	713	1200	1205	1977	2024	672	296	1042	1034
s29_20140213_Signa Excite	785	864	941	1047	489	1754	746	797	380	276	1297	749	162	701	2949	4140	361	438	1221	1054	1012	2039	793	1467	1415	2121	2249	1537	1679	2370	629	178	313	1280	448	430	2173	2038	125	118	716	1168	1163	2017	2040	668	291	1015	1025
s30_20120919_Sonata	1147	1058	1227	1417	445	1632	895	1115	548	337	1362	1371	169	997	3871	5565	459	660	1284	1081	1059	1348	831	1577	1532	1933	2298	1737	2116	1577	518	381	440	1707	314	670	2431	2593	276	305	1064	1614	1075	1245	2567	973	369	1237	1381
s30_20130625_Sonata	1158	1038	1296	1393	415	1650	896	1123	534	290	1421	1413	171	1034	3927	5675	455	645	1412	1160	1028	1432	849	1606	1574	1989	2293	1885	2203	1643	526	395	405	1644	360	669	2280	2559	277	290	1029	1666	1059	1193	2495	971	357	1252	1376
s31_20120823_Verio	639	1162	1116	881	250	1734	911	930	356	236	1008	1373	251	815	2887	4839	488	717	1560	1036	1194	2207	813	1862	1727	1755	1976	1448	1692	1765	648	415	395	1129	583	524	1557	1790	224	237	661	1554	1276	1432	2172	925	396	1075	1323
s31_20130823_Verio	627	1152	1046	944	242	1718	925	943	357	235	1023	1391	245	837	2834	4765	490	699	1563	1050	1236	2198	777	1899	1799	1853	1988	1528	1818	1698	681	432	387	1219	596	539	1697	2002	227	247	673	1518	1225	1454	2260	949	398	1077	1369
s32_20121226_Signa Excite	718	840	671	935	516	1658	945	756	303	168	1113	939	136	743	2505	4164	240	469	1355	1023	1548	1901	714	1588	1706	1836	1666	1544	1507	1854	695	302	274	1361	519	513	1557	1915	169	134	703	1243	1595	1423	2131	725	314	861	1179
s32_20130704_Signa Excite	659	829	693	936	419	1657	961	741	301	158	1118	948	132	782	2571	4135	233	437	1393	1171	1574	1875	682	1583	1741	1795	1602	1523	1387	1839	620	274	280	1357	517	511	1537	1944	187	121	688	1389	1582	1418	2136	720	317	865	1164
s33_20121215_Signa Excite	502	916	900	871	353	1158	783	751	475	194	1240	1072	171	741	2432	3987	222	406	1352	752	874	2152	707	1798	1356	1754	1851	1211	1751	1674	607	211	252	1354	414	568	1729	1867	162	106	713	1301	1169	1642	1843	740	308	929	1214
s33_20131002_Signa Excite	490	949	892	904	346	1173	794	776	470	260	1281	1147	177	721	2361	4006	219	424	1437	807	866	2192	690	1827	1384	1888	1889	1232	1746	1674	641	196	270	1387	428	587	1774	1906	163	108	778	1349	1171	1709	1884	769	335	973	1274
s34_20130102_Signa Excite	872	1591	843	1106	601	1711	1341	980	381	200	1435	1062	108	799	2590	4545	281	479	1526	1001	1425	1883	831	1851	2049	2179	2316	1749	1822	1871	772	355	398	1520	318	688	1838	2463	159	68	806	1381	1636	1532	2442	713	292	1118	1013
s34_20131225_Signa Excite	859	1595	807	1095	594	1742	1355	990	380	209	1377	1051	105	812	2623	4495	278	485	1463	975	1408	1860	838	1872	2021	2173	2328	1692	1907	1938	723	383	390	1490	313	689	1822	2459	169	67	820	1290	1639	1562	2483	712	301	1126	1009
s35_20130726_Signa Excite	737	1028	995	914	418	1330	798	812	401	214	1429	820	216	689	3155	4569	331	456	1807	937	1337	1602	876	1649	1571	1709	1940	1594	1802	1692	579	197	297	1226	366	451	1697	1938	179	159	669	1699	1087	1607	2215	695	293	1050	1000
s35_20131104_Signa Excite	717	1027	986	926	491	1350	820	848	409	227	1395	859	213	701	3224	4593	363	453	1699	824	1352	1664	850	1684	1525	1702	1924	1640	1807	1656	590	196	275	1226	379	431	1693	1967	185	161	686	1221	1101	1622	2194	696	291	1053	982
s36_20130814_TrioTim	671	836	891	1002	548	1534	1134	858	477	220	1014	924	205	684	2902	4163	340	445	1186	954	923	1850	774	1224	1763	2645	1813	1461	1679	1825	695	194	402	1348	493	637	2189	2016	249	279	866	1481	1270	1478	2283	959	350	980	1267
s36_20130828_TrioTim	679	860	862	1023	532	1531	1124	857	470	198	997	887	200	686	2856	4191	340	433	1195	961	929	1829	737	1257	1747	2687	1783	1441	1685	1839	674	29	408	1386	511	644	2075	1939	250	278	877	1514	1253	1487	2256	949	336	965	1310
[truncated: 26 more columns]
