# Supplementary material for: Reproducibility of Brain Morphometry from Short-Term Repeat Clinical MRI Examinations: A Retrospective Study
Source: PLoS One. 2016 Jan 26;11(1):e0146913. doi: 10.1371/journal.pone.0146913 (PMC4727912; doi:10.1371/journal.pone.0146913)
Supplement: S1 File — (ZIP) [file pone.0146913.s001.zip › data/lh.a2009s.thickness.dat]

lh.aparc.a2009s.thickness	lh_G_and_S_frontomargin_thickness	lh_G_and_S_occipital_inf_thickness	lh_G_and_S_paracentral_thickness	lh_G_and_S_subcentral_thickness	lh_G_and_S_transv_frontopol_thickness	lh_G_and_S_cingul-Ant_thickness	lh_G_and_S_cingul-Mid-Ant_thickness	lh_G_and_S_cingul-Mid-Post_thickness	lh_G_cingul-Post-dorsal_thickness	lh_G_cingul-Post-ventral_thickness	lh_G_cuneus_thickness	lh_G_front_inf-Opercular_thickness	lh_G_front_inf-Orbital_thickness	lh_G_front_inf-Triangul_thickness	lh_G_front_middle_thickness	lh_G_front_sup_thickness	lh_G_Ins_lg_and_S_cent_ins_thickness	lh_G_insular_short_thickness	lh_G_occipital_middle_thickness	lh_G_occipital_sup_thickness	lh_G_oc-temp_lat-fusifor_thickness	lh_G_oc-temp_med-Lingual_thickness	lh_G_oc-temp_med-Parahip_thickness	lh_G_orbital_thickness	lh_G_pariet_inf-Angular_thickness	lh_G_pariet_inf-Supramar_thickness	lh_G_parietal_sup_thickness	lh_G_postcentral_thickness	lh_G_precentral_thickness	lh_G_precuneus_thickness	lh_G_rectus_thickness	lh_G_subcallosal_thickness	lh_G_temp_sup-G_T_transv_thickness	lh_G_temp_sup-Lateral_thickness	lh_G_temp_sup-Plan_polar_thickness	lh_G_temp_sup-Plan_tempo_thickness	lh_G_temporal_inf_thickness	lh_G_temporal_middle_thickness	lh_Lat_Fis-ant-Horizont_thickness	lh_Lat_Fis-ant-Vertical_thickness	lh_Lat_Fis-post_thickness	lh_Pole_occipital_thickness	lh_Pole_temporal_thickness	lh_S_calcarine_thickness	lh_S_central_thickness	lh_S_cingul-Marginalis_thickness	lh_S_circular_insula_ant_thickness	lh_S_circular_insula_inf_thickness	lh_S_circular_insula_sup_thickness
s1_20130417_TrioTim	2.126	2.401	2.093	2.624	2.215	2.388	2.461	2.125	2.61	1.495	1.521	2.611	2.483	2.517	2.526	2.67	2.776	3.212	2.282	1.621	2.631	1.737	2.362	2.639	2.484	2.464	2.286	2.237	2.671	2.289	2.498	2.265	2.131	2.698	3.195	2.065	3.045	2.615	2.02	2.093	2.01	1.627	3.543	1.529	1.537	2.033	2.652	2.318	2.251
s1_20131115_TrioTim	2.15	2.441	2.265	2.7	2.268	2.429	2.567	2.281	2.561	1.887	1.507	2.658	2.471	2.561	2.583	2.807	3.086	3.378	2.276	1.727	2.528	1.745	2.224	2.639	2.537	2.464	2.398	2.301	2.912	2.285	2.753	2.356	2.307	2.855	3.36	2.149	2.986	2.742	1.931	2.091	2.098	1.638	3.49	1.566	1.677	2.009	2.694	2.376	2.265
s2_20120725_Verio	2.294	2.366	2.493	2.59	2.613	2.731	2.623	2.497	3.04	2.507	1.759	2.732	2.653	2.628	2.604	2.903	3.006	3.704	2.448	2.14	2.935	2.112	3.154	2.789	2.727	2.638	2.297	2.052	2.667	2.552	2.85	2.394	2.303	3.081	3.329	2.651	2.929	3.024	2.118	2.22	2.42	1.753	3.344	1.914	1.992	2.257	2.519	2.824	2.561
s2_20130626_Verio	2.337	2.309	2.536	2.602	2.614	2.682	2.659	2.557	3.066	2.368	1.769	2.797	2.631	2.559	2.587	2.955	2.873	3.625	2.505	2.21	3.053	2.142	3.122	2.71	2.676	2.578	2.343	2.12	2.922	2.607	2.875	2.456	2.397	2.963	3.404	2.593	2.622	2.774	2.174	2.208	2.42	1.87	3.412	1.864	2.095	2.285	2.488	2.808	2.68
s3_20120821_Verio	2.656	1.987	2.247	2.784	2.434	2.713	2.574	2.364	2.679	1.858	1.74	2.794	2.827	2.643	2.66	2.749	2.885	3.456	2.481	2.194	2.57	1.892	2.965	2.708	2.63	2.589	2.31	2.23	2.632	2.37	2.749	2.158	2.317	3.011	3.743	2.574	2.859	2.819	2.101	2.22	2.11	1.943	3.597	1.681	1.916	2.112	2.493	2.494	2.396
s3_20130716_Verio	2.823	2.031	2.412	2.801	2.639	2.735	2.642	2.369	2.617	1.947	1.651	2.762	2.763	2.597	2.688	2.856	2.966	3.513	2.478	2.043	2.601	1.91	3.053	2.77	2.528	2.632	2.282	2.291	2.789	2.388	2.816	2.504	2.384	2.995	3.692	2.531	2.832	2.71	2.236	2.298	2.252	1.895	3.639	1.657	2.022	2.145	2.581	2.638	2.439
s4_20130103_Signa Excite	2.097	2.564	2.422	2.853	2.758	2.904	2.675	2.642	2.745	2.8	1.768	2.965	2.703	2.643	2.756	3.067	3.6	3.714	2.615	1.973	2.755	1.744	2.732	2.67	2.818	2.802	2.251	2.284	3.031	2.342	2.608	2.921	2.355	2.858	3.292	2.662	3.353	2.997	1.907	2.329	2.744	2.051	3.774	1.764	1.924	2.095	2.597	3.086	2.677
s4_20130927_Signa Excite	2.182	2.46	2.411	2.903	2.744	2.891	2.695	2.447	2.667	2.516	1.767	2.899	2.678	2.748	2.731	3.054	3.491	3.542	2.598	1.979	2.647	1.67	2.56	2.755	2.787	2.669	2.274	2.328	3.043	2.306	2.751	2.769	2.34	2.892	3.35	2.642	3.253	2.927	1.848	2.007	2.671	2.092	3.799	1.655	1.975	2.021	2.542	3.052	2.448
s5_20111222_Signa Excite	2.12	2.085	2.484	2.631	2.422	2.589	2.419	2.371	3.086	1.849	1.44	2.867	2.453	2.677	2.843	3.06	3.044	3.634	2.512	1.905	2.801	1.675	3.262	2.662	2.728	2.767	2.526	2.439	3.063	2.443	2.523	2.581	2.424	2.887	3.352	2.394	2.899	2.834	1.841	2.278	2.29	1.899	3.285	1.461	1.862	1.86	2.802	2.68	2.549
s5_20130109_Signa Excite	2.083	2.036	2.388	2.608	2.449	2.551	2.278	2.198	2.925	1.8	1.536	2.863	2.579	2.648	2.847	3.026	2.921	3.486	2.451	1.955	2.626	1.68	3.189	2.618	2.719	2.746	2.462	2.368	2.907	2.331	2.463	2.69	2.328	2.884	3.226	2.425	2.674	2.771	1.778	2.208	2.149	1.908	3.277	1.485	1.852	1.694	2.716	2.601	2.357
s7_20120209_TrioTim	2.779	2.614	1.974	2.798	2.677	2.889	2.815	2.625	2.812	2.558	1.688	2.76	3.531	2.707	2.844	2.952	3.203	3.303	2.819	2.069	2.911	1.821	2.896	3.166	2.783	2.827	2.226	1.747	2.573	2.329	2.976	2.574	2.546	3.119	3.96	2.885	3.341	3.27	2.731	2.411	2.515	1.418	3.748	1.568	1.878	2.253	3.331	3.083	2.643
s7_20120711_TrioTim	2.479	2.558	2.629	2.77	2.681	2.715	2.666	2.597	2.915	2.589	1.891	2.689	3.616	2.754	2.926	2.985	2.965	3.089	2.699	2.358	2.899	1.891	2.607	2.949	2.801	2.726	2.297	2.162	2.985	2.449	2.848	2.774	2.638	3.132	3.756	2.684	3.144	3.169	2.589	2.523	2.348	1.933	3.494	1.624	2.175	2.232	3.087	2.727	2.557
s6_20130514_Signa Excite	2.753	2.444	2.021	2.703	2.517	2.574	2.498	2.44	2.731	2.757	1.908	2.598	3.316	2.705	2.76	2.659	2.847	2.828	2.511	2.15	2.528	1.807	2.672	2.943	2.389	2.289	1.999	1.681	2.489	2.132	2.282	2.568	2.335	2.836	4.081	2.504	2.886	2.778	2.178	2.311	2.357	2.275	3.512	1.644	1.819	2.06	2.898	2.609	2.209
s6_20130924_Signa Excite	2.751	2.301	2.483	2.727	2.583	2.659	2.529	2.657	2.856	2.703	1.941	2.749	3.401	2.765	2.894	2.821	3.053	3.049	2.513	2.164	2.715	1.781	2.955	2.841	2.65	2.471	2.228	1.813	2.72	2.293	2.356	2.24	2.463	3.023	4.097	2.768	2.93	2.821	2.192	2.571	2.464	1.994	3.587	1.555	1.998	2.102	3.025	2.784	2.436
s8_20130128_Verio	2.555	2.318	2.469	2.736	2.829	2.504	2.762	2.606	3.07	2.002	1.81	3.156	2.86	2.683	2.697	2.863	2.81	3.75	2.761	2.274	2.669	1.886	3.065	2.799	2.752	2.881	2.442	2.429	2.961	2.47	2.558	2.813	2.022	2.979	3.391	2.736	2.958	2.686	2.075	2.458	2.396	2.055	3.567	1.8	2.159	2.283	2.622	2.853	2.518
s8_20140114_Verio	2.758	2.36	2.542	2.757	2.835	2.693	2.704	2.615	3.055	2.146	1.889	3.153	2.865	2.676	2.731	2.92	2.86	3.784	2.768	2.306	2.748	1.921	3.056	2.826	2.832	2.824	2.461	2.312	2.993	2.573	2.617	2.503	2.331	2.946	3.412	2.756	3.018	2.742	2.092	2.574	2.481	2.014	3.554	1.831	2.082	2.239	2.834	2.907	2.515
s9_20120521_Verio	2.719	2.266	2.078	2.541	2.721	2.721	2.32	2.223	2.363	1.906	1.507	2.447	3.328	2.689	2.714	2.744	2.441	3.072	2.581	2.089	2.665	1.668	2.067	2.776	2.536	2.767	2.23	2.148	2.419	2	2.352	2.281	2.19	3.114	2.409	3.021	3.021	3.279	2.293	2.286	2.021	1.775	3.127	1.492	1.636	1.966	2.639	2.009	2.219
s9_20130503_Verio	2.686	2.266	2.123	2.549	2.76	2.672	2.392	2.368	2.107	1.707	1.499	2.508	3.482	2.626	2.712	2.791	2.481	3.014	2.526	1.96	2.592	1.684	1.92	2.702	2.272	2.526	2.124	2.067	2.508	1.915	2.177	2.219	2.193	2.87	2.136	2.686	2.999	3.101	2.334	2.503	1.982	1.786	3.219	1.436	1.612	1.989	2.594	2.188	2.29
s10_20120510_Verio	2.467	2.418	2.349	2.754	2.68	2.55	2.639	2.61	2.866	2.274	1.785	2.781	2.756	2.608	2.635	2.846	3.157	3.499	2.725	2.126	2.714	1.92	3.169	2.74	2.745	2.507	2.253	2.266	2.779	2.351	2.558	2.299	2.394	2.958	3.626	2.482	3.093	2.57	1.971	2.133	2.159	1.998	3.298	1.701	2.015	2.125	2.78	2.621	2.402
s10_20130613_Verio	2.25	2.441	2.454	2.819	2.692	2.389	2.642	2.568	2.814	2.225	1.825	2.626	2.638	2.523	2.676	2.797	3.116	3.466	2.746	2.228	2.747	1.92	3.149	2.699	2.777	2.598	2.345	2.277	2.865	2.365	2.528	2.365	2.412	3.032	3.557	2.597	3.24	2.925	1.979	2.102	2.162	2.085	3.276	1.76	2.008	2.116	2.568	2.619	2.38
s11_20120403_TrioTim	1.771	2.326	1.288	2.037	1.81	2.798	2.567	2.443	2.878	1.707	1.506	2.4	1.833	1.737	1.845	2.29	2.89	3.543	1.856	1.519	2.806	1.554	3.053	2.47	1.928	2.426	1.592	1.323	1.719	1.714	2.815	3.994	1.598	2.625	3.42	2.294	3.182	3.099	1.786	2.449	2.211	1.725	3.628	1.405	1.252	1.713	2.752	2.534	2.525
s11_20130412_TrioTim	2.262	2.714	2.517	2.546	2.714	2.712	2.73	2.492	3.069	2.196	1.921	2.546	2.855	2.872	2.69	2.999	2.918	3.513	2.795	2.11	3.101	1.921	3.244	2.786	2.718	2.701	2.41	2.202	2.883	2.753	2.783	3.837	2.393	2.777	3.271	2.335	3.043	3.124	2.124	2.604	2.232	2.151	3.399	1.592	2.018	2.273	2.862	2.569	2.695
s12_20130703_Signa Excite	2.241	1.983	1.952	2.444	2.772	2.517	2.531	2.112	2.775	2.257	1.676	2.925	1.944	2.555	2.564	2.944	2.804	3.689	2.687	2.034	2.393	1.535	2.509	2.599	2.806	2.536	2.44	2.015	2.638	2.581	2.325	1.735	2.359	2.604	3.084	2.465	2.963	2.793	2.04	2.099	2.043	1.798	3.04	1.522	1.807	1.74	2.609	2.258	2.296
s12_20130927_Signa Excite	2.129	1.978	1.918	2.663	2.852	2.464	2.461	2.075	2.721	2.283	1.626	2.961	1.985	2.578	2.583	2.908	2.985	3.65	2.656	2.007	2.434	1.559	2.533	2.688	2.616	2.843	2.263	2.292	2.697	2.603	2.301	1.739	2.249	3.123	3.009	2.549	2.898	3.008	2.102	2.295	2.031	1.988	3.028	1.497	1.711	1.621	2.63	2.344	2.379
s13_20120601_Verio	2.538	2.497	2.241	2.673	2.884	2.864	2.762	2.594	2.694	2.088	1.772	2.79	2.668	2.612	2.608	2.897	3.081	3.561	2.501	2.079	2.823	1.878	2.689	2.808	2.691	2.75	2.362	2.055	2.813	2.419	2.729	2.633	2.272	3.014	3.459	2.281	3.323	3.09	2.022	3.019	2.279	2.084	3.288	1.904	2.044	2.238	2.826	2.399	2.62
s13_20130902_Verio	2.653	2.541	2.23	2.68	2.857	2.798	2.715	2.524	2.747	2.137	1.791	2.754	2.629	2.639	2.627	2.896	3.014	3.618	2.62	2.218	2.892	1.897	2.817	2.811	2.685	2.77	2.398	2.215	2.928	2.482	2.69	2.59	2.032	3.07	3.539	2.319	3.336	3.117	2.16	2.858	2.286	2.138	3.287	1.821	2.093	2.196	2.901	2.392	2.605
s14_20130607_Sonata	2.032	2.291	1.637	2.292	2.143	2.475	2.297	2.107	2.508	1.911	1.784	2.38	2.165	2.135	2.171	2.354	2.761	3.453	2.256	1.846	2.173	2.009	2.863	2.742	2.226	2.14	1.979	1.765	1.863	2.011	2.638	2.362	2.078	2.719	3.318	2.081	2.579	2.639	1.893	1.836	2.085	1.794	3.252	1.91	1.511	1.922	2.701	2.539	2.2
s14_20130925_Sonata	2.177	2.277	1.858	2.522	2.374	2.538	2.448	2.1	2.583	2.205	1.727	2.627	2.159	2.321	2.432	2.535	2.738	3.401	2.305	1.878	2.464	1.843	2.969	2.766	2.289	2.301	2.093	1.885	2.204	2.138	2.68	2.608	2.158	2.812	3.11	2.27	2.741	2.706	2.036	1.996	2.216	1.634	3.438	1.711	1.62	2.059	2.664	2.444	2.288
s15_20130625_SIGNA_HDx	2.914	2.679	2.401	2.978	2.733	2.862	2.876	2.765	3.071	2.506	1.751	2.594	2.845	2.489	2.893	2.847	3.343	3.792	2.699	2.03	3.188	2.018	3.095	3.071	2.722	2.812	2.57	2.265	2.638	2.349	2.647	2.702	2.587	3.095	3.591	2.727	3.158	2.995	2.074	2.209	2.456	2.056	3.785	1.712	1.744	2.173	2.646	2.777	2.502
s15_20131014_SIGNA_HDx	2.662	2.566	2.415	3.022	2.876	2.959	2.725	2.715	2.949	2.325	1.576	2.649	2.917	2.495	2.862	2.861	3.127	3.825	2.646	2.005	3.033	1.94	2.768	2.945	2.655	2.728	2.486	2.148	2.679	2.381	2.588	2.675	2.349	2.912	3.586	2.671	3.059	2.843	1.779	2.214	2.304	1.892	3.518	1.637	1.677	2.104	2.459	2.656	2.394
s16_20120514_TrioTim	2.185	2.212	2.411	2.589	2.564	2.493	2.446	2.344	3.076	2.338	1.489	2.77	2.339	2.435	2.66	2.974	2.741	3.145	2.184	1.737	2.68	1.664	2.643	2.564	2.511	2.554	2.21	2.208	2.751	2.516	2.488	2.183	2.125	2.892	2.786	2.548	2.765	3.146	2.302	2.159	2.14	1.634	3.217	1.542	1.936	2.224	2.522	2.277	2.444
s16_20121122_TrioTim	2.172	2.167	2.237	2.605	2.757	2.57	2.471	2.386	3.185	2.423	1.749	2.833	2.527	2.599	2.677	2.915	2.948	3.218	2.228	1.781	2.737	1.638	2.871	2.705	2.442	2.678	2.334	2.205	2.824	2.561	2.555	2.22	1.976	2.972	3.002	2.605	2.746	3.188	2.428	2.383	2.304	1.836	3.368	1.623	1.902	2.33	2.569	2.404	2.589
s17_20130618_SIGNA_HDx	2.172	2.114	2.05	2.375	2.485	2.504	2.356	2.359	2.761	2.07	1.605	2.51	2.577	2.394	2.506	2.663	2.977	3.529	2.438	2.197	2.712	1.778	2.908	2.699	2.549	2.434	2.315	2.174	2.636	2.387	2.378	2.55	2.375	2.869	3.332	2.449	2.971	2.772	1.863	1.951	2.033	2.302	3.358	1.661	1.912	2.18	2.455	2.43	2.238
s17_20131008_SIGNA_HDx	2.278	2.087	1.985	2.397	2.589	2.609	2.289	2.384	2.79	1.888	1.54	2.537	2.49	2.362	2.522	2.666	2.997	3.448	2.441	2.228	2.521	1.703	2.873	2.671	2.524	2.41	2.277	2.076	2.67	2.38	2.315	2.563	2.36	2.888	3.439	2.442	2.98	2.708	1.948	2.128	2.007	2.292	3.52	1.497	1.802	2.144	2.48	2.437	2.152
s18_20121107_Verio	2.138	2.307	2.394	2.326	2.474	2.652	2.619	2.45	2.738	1.848	1.688	2.505	2.275	2.404	2.679	2.874	2.876	3.235	2.505	2.13	2.621	2.055	2.703	2.575	2.663	2.4	2.374	2.231	2.786	2.538	2.47	2.582	2.233	2.811	3.081	2.195	2.551	2.711	2.222	2.26	2.229	1.993	3.145	1.669	1.823	2.318	2.569	2.506	2.469
s18_20140107_Verio	2.236	2.33	2.361	2.453	2.556	2.701	2.543	2.358	2.713	1.995	1.772	2.516	2.592	2.362	2.63	2.852	2.937	3.19	2.537	2.177	2.64	2.026	2.73	2.678	2.654	2.44	2.404	2.176	2.756	2.577	2.498	2.359	2.379	2.961	3.133	2.203	2.646	3.054	2.404	2.048	2.335	1.996	3.237	1.777	1.863	2.292	2.632	2.579	2.469
s19_20130118_Sonata	2.003	1.717	1.563	2.283	2.205	2.497	2.354	2.251	2.288	2.261	1.677	2.214	1.897	2.262	2.185	2.319	2.62	2.834	1.911	1.881	2.173	1.867	2.838	2.214	2.225	2.225	1.841	1.857	1.903	1.676	2.377	2.825	1.943	2.562	2.789	2.477	2.608	2.707	1.764	2.369	2.274	1.651	2.89	1.633	1.415	1.737	2.378	2.34	2.4
s19_20130529_Sonata	1.671	2.051	1.551	2.118	1.471	2.441	2.163	2.171	2.527	2.046	1.937	2.041	1.964	1.993	1.931	2.018	2.521	2.948	2.095	2.085	2.323	1.787	2.663	2.126	1.943	2.137	1.863	1.684	1.686	1.977	2.48	2.652	1.933	2.632	3.145	2.418	2.571	2.776	1.751	1.94	2.211	1.791	2.969	1.61	1.472	1.9	2.253	2.47	2.414
s20_20120903_Verio	2.517	2.495	2.344	2.539	2.595	2.715	2.624	2.636	3.042	2.8	1.944	2.828	2.827	2.541	2.616	2.818	3.104	3.327	2.713	2.195	2.869	2.122	3.15	2.691	2.526	2.477	2.274	2.062	2.649	2.459	2.422	2.257	2.132	2.942	3.439	2.252	2.615	2.605	2.312	2.59	2.462	1.924	3.258	1.777	1.844	2.307	2.345	2.622	2.571
s20_20130917_Verio	2.458	2.428	2.286	2.463	2.605	2.763	2.59	2.626	3.011	2.698	1.956	2.816	2.777	2.616	2.605	2.805	2.968	3.326	2.684	2.232	2.749	2.208	3.168	2.678	2.543	2.525	2.23	2.112	2.667	2.422	2.449	2.059	2.093	2.984	3.384	2.293	2.807	2.938	2.182	2.809	2.446	1.957	3.246	1.781	1.862	2.198	2.266	2.564	2.527
s21_20120323_Signa Excite	2.332	2.232	2.354	2.412	2.591	2.48	2.441	2.365	2.563	1.819	1.588	2.504	2.41	2.391	2.432	2.795	2.865	3.378	2.429	2.287	2.426	1.735	3.305	2.665	2.475	2.627	2.235	2.12	2.87	2.301	2.704	2.771	1.932	2.899	3.052	2.41	2.876	2.891	1.862	1.709	2.263	2.117	3.502	1.549	1.865	2.055	2.88	2.331	2.49
s21_20120621_Signa Excite	2.295	2.252	2.29	2.309	2.597	2.417	2.493	2.397	2.498	1.608	1.661	2.545	2.398	2.28	2.467	2.767	2.707	3.425	2.531	2.201	2.313	1.677	3.408	2.513	2.584	2.673	2.302	2.117	2.928	2.462	2.633	2.94	2.011	2.872	3.081	2.409	3.003	2.913	1.778	1.713	2.264	2.133	3.491	1.599	1.874	2.026	2.735	2.308	2.45
s22_20130103_Sonata	2.372	2.198	1.354	2.236	2.395	2.213	2.162	1.891	2.098	2.077	1.778	2.194	2.029	1.952	1.832	2.041	2.5	3.117	2.099	1.967	2.235	1.836	3.271	2.171	1.995	2.255	1.962	1.699	1.634	1.935	2.692	2.33	1.885	2.678	3.185	2.198	2.571	2.529	2.089	1.907	2.091	2.118	2.991	1.729	1.475	1.664	2.379	2.474	2.289
s22_20131026_Sonata	2.141	2.117	1.558	2.058	2.209	2.215	2.072	1.947	1.831	1.732	1.677	2.009	1.78	1.829	1.916	2.022	2.334	2.848	2.093	1.884	2.06	1.688	3.157	1.996	2.023	2.085	2.089	1.578	1.614	1.88	2.653	2.357	1.855	2.259	2.937	1.976	2.512	2.316	1.743	1.55	1.987	1.747	2.956	1.506	1.451	1.638	2.184	2.397	2.258
s23_20121008_Verio	2.504	2.187	2.385	2.613	2.555	2.653	2.521	2.54	2.433	2.219	1.661	2.851	2.732	2.645	2.649	2.861	2.965	3.262	2.485	2.131	2.641	1.838	2.944	2.806	2.568	2.78	2.316	2.152	2.842	2.404	2.657	2.585	2.347	3.236	3.558	2.613	2.97	3.007	2.184	2.549	2.328	1.892	3.647	1.737	1.878	2.178	2.832	2.543	2.525
s23_20140125_Verio	2.559	2.158	2.527	2.68	2.619	2.592	2.513	2.534	2.465	2.176	1.696	2.787	2.79	2.512	2.705	2.889	2.99	3.311	2.407	2.158	2.659	1.868	2.992	2.86	2.623	2.74	2.357	2.107	2.9	2.448	2.659	2.647	2.546	3.242	3.542	2.722	3.036	2.832	2.172	2.574	2.319	1.86	3.656	1.683	1.918	2.131	2.755	2.609	2.554
s24_20121001_Verio	2.546	2.391	2.29	2.808	2.691	2.631	2.808	2.505	2.663	1.808	1.724	2.698	3.402	2.577	2.498	2.679	2.753	3.491	2.467	1.676	2.57	1.864	3.385	2.663	2.413	2.608	2.253	2.076	2.656	2.417	2.604	1.999	2.056	2.977	3.251	2.278	2.971	2.933	2.515	2.375	2.191	1.768	3.301	1.561	1.871	2.148	2.694	2.338	2.437
s24_20131028_Verio	2.541	2.323	2.244	2.783	2.621	2.642	2.802	2.413	2.696	2.129	1.75	2.755	3.526	2.569	2.536	2.729	2.732	3.566	2.503	1.852	2.457	1.91	3.348	2.586	2.534	2.763	2.32	2.083	2.65	2.435	2.64	2.135	2.052	3.027	3.348	2.337	3.067	2.991	2.572	2.29	2.164	1.924	3.39	1.614	1.932	2.232	2.73	2.433	2.459
s25_20120427_Sonata	2.561	2.222	1.818	2.466	2.683	2.696	2.534	2.447	2.595	1.734	1.775	2.635	2.473	2.297	2.475	2.598	3.156	4.156	2.495	2.162	2.376	1.825	3.012	2.793	2.537	2.618	2.059	1.805	2.186	2.341	2.664	3.428	2.444	2.95	3.8	2.682	2.982	3.081	2.148	2.475	2.297	1.875	3.261	1.696	1.623	2.129	2.889	2.891	2.556
s25_20120928_Sonata	2.38	2.216	1.909	2.325	2.375	2.553	2.536	2.595	2.501	2.027	1.75	2.45	2.721	2.328	2.361	2.523	3.244	4.057	2.505	2.131	2.447	1.832	2.971	2.737	2.504	2.488	2.057	1.786	2.153	2.255	2.677	3.22	2.234	2.81	3.586	2.385	2.832	2.963	2.05	2.246	2.329	1.785	3.172	1.679	1.531	2.177	2.634	2.816	2.46
s26_20120316_Signa Excite	2.007	2.25	2.258	2.299	2.673	2.526	2.258	1.992	2.515	1.663	1.652	2.493	2.426	2.584	2.559	2.8	2.922	3.669	2.28	1.828	2.528	1.583	2.984	2.583	2.345	2.362	2.219	2.044	2.855	2.115	2.01	2.068	2.294	3.014	3.438	2.184	2.516	2.836	1.641	2.058	2.159	2.125	3.41	1.608	1.733	2.027	2.919	2.483	2.074
s26_20120615_Signa Excite	1.941	2.238	2.207	2.177	2.367	2.648	2.401	1.988	2.582	1.492	1.616	2.48	2.285	2.545	2.526	2.77	2.959	3.693	2.325	1.853	2.417	1.506	3.033	2.544	2.313	2.282	2.114	1.916	2.788	2.143	2.078	2.206	2.223	2.867	3.485	2.287	2.591	2.843	1.521	2.177	2.236	2.19	3.389	1.548	1.73	2.074	2.866	2.459	2.165
s27_20120402_Signa Excite	2.619	2.382	2.152	2.317	2.699	2.659	2.215	2.059	2.768	1.891	1.691	2.334	2.587	2.38	2.619	2.83	2.51	2.914	2.257	1.891	2.539	1.819	2.925	2.663	2.361	2.548	2.233	1.89	2.755	2.328	2.502	2.466	1.882	2.667	3.566	2.257	2.607	2.704	2.106	1.779	2.184	2.215	3.445	1.521	1.678	1.866	2.715	2.235	2.171
s27_20120704_Signa Excite	2.654	2.446	2.112	2.302	2.631	2.721	2.284	2.169	2.826	1.882	1.732	2.402	2.575	2.39	2.561	2.798	2.554	2.814	2.321	1.934	2.63	1.878	2.905	2.65	2.322	2.507	2.179	1.816	2.676	2.292	2.572	2.572	1.92	2.693	3.608	2.302	2.59	2.64	2.093	1.826	2.334	2.321	3.403	1.574	1.709	2.103	2.6	2.241	2.207
s28_20130703_TrioTim	2.147	2.762	2.596	2.707	2.811	2.747	2.784	2.62	2.976	1.786	1.674	2.875	2.557	2.432	2.595	3.015	3.099	3.522	2.863	2.255	2.945	1.881	2.764	2.55	2.651	2.711	2.418	2.13	3.076	2.46	2.734	2.774	2.143	2.794	3.295	2.358	2.972	3.058	1.999	2.349	2.322	2.233	3.174	1.594	1.881	2.028	2.748	2.622	2.535
s28_20140120_TrioTim	2.315	2.735	2.668	2.708	2.696	2.815	2.777	2.616	3.025	1.876	1.696	2.907	2.506	2.472	2.623	3.059	3.047	3.529	2.824	2.296	2.847	1.899	2.861	2.622	2.703	2.702	2.465	2.096	3.098	2.54	2.745	2.748	2.204	2.867	3.218	2.418	3.082	3.078	2.056	2.446	2.356	2.206	3.315	1.611	1.9	2.089	2.844	2.629	2.626
s29_20130130_Signa Excite	1.867	1.905	2.276	2.193	2.079	2.126	1.991	1.88	2.362	1.957	1.715	2.661	2.687	2.306	2.279	2.512	2.899	3.349	2.338	1.973	2.505	1.632	2.782	2.372	2.233	1.997	2.168	1.746	2.643	1.783	2.257	1.679	2.094	2.644	3.234	2.028	2.71	2.528	2.265	2.026	1.895	1.854	3.117	1.529	1.722	1.686	2.203	2.477	2.017
s29_20140213_Signa Excite	1.911	2.048	2.217	2.216	2.134	2.373	2.257	2.02	2.553	1.859	1.723	2.777	2.795	2.303	2.288	2.633	3.027	3.458	2.492	2.137	2.731	1.731	2.904	2.44	2.349	2.127	2.209	1.681	2.678	1.925	2.26	1.697	2.155	2.77	3.382	2.09	2.899	2.605	2.329	2.05	1.958	1.995	3.203	1.525	1.757	1.792	2.444	2.412	2.072
s30_20120919_Sonata	2.421	2.52	1.677	2.065	2.714	2.504	2.467	2.409	2.317	1.64	1.906	2.176	2.692	2.207	2.343	2.572	2.666	3.487	2.488	1.886	2.594	2.003	2.9	2.927	2.43	2.108	2.051	1.694	1.907	2.123	2.824	2.583	1.908	2.702	3.478	1.921	2.804	2.743	1.95	2.251	2.102	2.107	3.078	1.931	1.553	1.962	2.388	2.552	2.465
s30_20130625_Sonata	2.445	2.587	1.754	2.269	2.843	2.485	2.445	2.444	2.363	1.789	1.7	2.237	2.763	2.205	2.373	2.613	2.817	3.309	2.426	1.813	2.694	1.824	2.94	2.778	2.547	2.334	2.239	1.82	2.108	2.207	2.734	2.28	2.052	2.794	3.314	2.129	2.884	2.835	2.126	2.248	2.157	1.938	2.949	1.761	1.443	1.932	2.632	2.598	2.489
s31_20120823_Verio	2.258	2.537	2.194	2.362	2.572	2.553	2.63	2.557	2.938	2.22	1.907	2.443	2.649	2.459	2.536	2.771	3.093	3.144	2.518	2.272	2.707	1.847	2.645	2.544	2.509	2.338	2.422	1.991	2.69	2.484	2.469	2.614	2.355	2.774	3.463	2.159	2.561	2.4	2.459	2.225	2.231	1.872	3.209	1.896	1.917	2.112	2.718	2.372	2.475
s31_20130823_Verio	2.3	2.456	2.255	2.571	2.527	2.52	2.379	2.479	2.857	2.361	1.835	2.605	2.685	2.502	2.551	2.737	3.1	3.139	2.478	2.186	2.635	1.763	2.488	2.476	2.47	2.532	2.391	1.984	2.708	2.498	2.444	2.371	2.479	3.035	3.525	2.264	2.737	2.724	2.315	2.321	2.353	1.91	3.214	1.848	1.893	2.075	2.632	2.412	2.453
s32_20121226_Signa Excite	2.13	2.31	2.28	2.561	2.524	2.298	2.477	2.138	2.408	2.212	1.659	2.476	2.415	2.304	2.625	2.689	3.19	3.304	2.393	1.887	2.448	1.507	2.87	2.438	2.328	2.451	2.154	2.136	2.696	1.963	2.242	2.263	2.305	2.792	3.156	2.363	2.623	2.667	1.583	1.841	2.13	2.034	3.263	1.5	1.775	1.831	2.357	2.336	2.005
s32_20130704_Signa Excite	2.207	2.261	2.135	2.569	2.35	2.358	2.482	2.218	2.312	2.337	1.689	2.48	2.443	2.336	2.506	2.696	3.265	3.605	2.407	1.901	2.488	1.521	2.993	2.523	2.311	2.408	2.194	2.135	2.864	1.957	2.221	2.339	2.332	2.791	3.261	2.37	2.673	2.616	1.729	2.037	2.262	1.992	3.329	1.569	1.787	1.848	2.478	2.34	2.125
s33_20121215_Signa Excite	2.238	2.572	1.807	2.774	2.611	2.546	2.491	2.301	2.466	2.342	1.672	2.673	2.593	2.464	2.383	2.718	3.482	3.542	2.466	2.09	2.77	1.616	3.043	2.714	2.403	2.728	2.262	2.035	2.228	2.165	2.3	2.322	2.239	3.023	3.755	2.705	2.89	2.979	2.668	2.137	2.597	2.124	3.683	1.494	1.613	1.973	2.875	2.793	2.465
s33_20131002_Signa Excite	2.583	2.655	1.95	2.732	2.864	2.811	2.722	2.547	2.847	2.254	1.708	2.688	2.983	2.666	2.654	2.91	3.348	3.612	2.449	2.159	2.937	1.615	3.387	2.926	2.582	2.722	2.357	2.175	2.316	2.364	2.352	2.385	2.197	3.144	3.78	2.896	3.063	3.033	2.889	2.212	2.584	2.122	3.908	1.589	1.678	2.094	3.091	2.848	2.544
s34_20130102_Signa Excite	2.622	2.022	2.383	2.779	2.298	2.728	2.541	2.17	2.555	2.84	1.613	2.721	2.978	2.641	2.714	2.921	2.901	3.538	2.352	1.771	2.636	1.839	2.945	2.736	2.439	2.54	2.331	1.9	2.661	2.405	2.498	2.413	2.165	3.082	3.675	2.566	2.926	2.831	1.659	2.51	2.527	2.099	3.329	1.8	1.733	1.835	2.728	2.602	2.84
s34_20131225_Signa Excite	2.673	2.02	2.524	2.857	2.358	2.706	2.552	2.235	2.604	2.919	1.608	2.769	2.905	2.566	2.667	2.952	2.962	3.619	2.392	1.713	2.667	1.884	3.086	2.726	2.413	2.55	2.286	1.924	2.519	2.37	2.607	2.569	2.079	3.085	3.752	2.55	2.969	2.859	1.671	2.558	2.601	2.07	3.325	1.727	1.736	1.928	2.741	2.654	2.676
s35_20130726_Signa Excite	2.194	2.165	2.11	2.72	2.614	2.555	2.45	2.5	2.687	2.477	1.578	2.597	2.879	2.472	2.544	2.821	3.213	3.54	2.687	2.019	2.736	1.655	3.074	2.733	2.592	2.448	2.259	2.297	2.655	2.397	2.448	2.446	2.387	2.934	3.627	2.467	3.053	2.931	2.004	2.422	2.046	1.955	3.416	1.633	1.748	1.715	2.763	2.443	2.444
s35_20131104_Signa Excite	2.165	2.285	2.154	2.812	2.611	2.495	2.448	2.511	2.736	2.322	1.67	2.591	2.921	2.465	2.596	2.816	3.377	3.554	2.794	2.069	2.845	1.704	3.174	2.763	2.669	2.537	2.329	2.277	2.688	2.47	2.482	2.693	2.604	2.976	3.614	2.684	3.158	2.986	2.159	2.439	2.276	2.099	3.387	1.672	1.559	1.93	2.967	2.565	2.552
s36_20130814_TrioTim	2.318	2.011	2.368	2.584	2.942	2.635	2.366	2.278	2.612	2.113	1.567	2.64	2.395	2.572	2.444	2.597	3.264	3.611	2.312	1.939	2.749	2.054	3.08	2.736	2.561	2.597	2.351	2.238	2.715	2.333	3.324	3.095	1.774	2.87	3.102	2.409	2.797	2.783	1.835	2.657	2.115	1.692	3.011	1.668	1.793	2.138	2.743	2.525	2.537
s36_20130828_TrioTim	2.323	1.868	2.392	2.573	2.941	2.638	2.327	2.259	2.653	2.202	1.562	2.644	2.411	2.49	2.373	2.526	3.209	3.565	2.257	1.886	2.785	2.077	3.045	2.717	2.546	2.533	2.368	2.234	2.59	2.301	3.404	3.635	1.733	2.792	3.111	2.356	2.786	2.79	1.985	2.575	2.148	1.641	2.969	1.67	1.788	2.131	2.563	2.471	2.513
[truncated: 26 more columns]
