# Supplementary material for: Reproducibility of Brain Morphometry from Short-Term Repeat Clinical MRI Examinations: A Retrospective Study
Source: PLoS One. 2016 Jan 26;11(1):e0146913. doi: 10.1371/journal.pone.0146913 (PMC4727912; doi:10.1371/journal.pone.0146913)
Supplement: S1 File — (ZIP) [file pone.0146913.s001.zip › data/lh.a2009s.vol.dat]

lh.aparc.a2009s.volume	lh_G_and_S_frontomargin_volume	lh_G_and_S_occipital_inf_volume	lh_G_and_S_paracentral_volume	lh_G_and_S_subcentral_volume	lh_G_and_S_transv_frontopol_volume	lh_G_and_S_cingul-Ant_volume	lh_G_and_S_cingul-Mid-Ant_volume	lh_G_and_S_cingul-Mid-Post_volume	lh_G_cingul-Post-dorsal_volume	lh_G_cingul-Post-ventral_volume	lh_G_cuneus_volume	lh_G_front_inf-Opercular_volume	lh_G_front_inf-Orbital_volume	lh_G_front_inf-Triangul_volume	lh_G_front_middle_volume	lh_G_front_sup_volume	lh_G_Ins_lg_and_S_cent_ins_volume	lh_G_insular_short_volume	lh_G_occipital_middle_volume	lh_G_occipital_sup_volume	lh_G_oc-temp_lat-fusifor_volume	lh_G_oc-temp_med-Lingual_volume	lh_G_oc-temp_med-Parahip_volume	lh_G_orbital_volume	lh_G_pariet_inf-Angular_volume	lh_G_pariet_inf-Supramar_volume	lh_G_parietal_sup_volume	lh_G_postcentral_volume	lh_G_precentral_volume	lh_G_precuneus_volume	lh_G_rectus_volume	lh_G_subcallosal_volume	lh_G_temp_sup-G_T_transv_volume	lh_G_temp_sup-Lateral_volume	lh_G_temp_sup-Plan_polar_volume	lh_G_temp_sup-Plan_tempo_volume	lh_G_temporal_inf_volume	lh_G_temporal_middle_volume	lh_Lat_Fis-ant-Horizont_volume	lh_Lat_Fis-ant-Vertical_volume	lh_Lat_Fis-post_volume	lh_Pole_occipital_volume	lh_Pole_temporal_volume	lh_S_calcarine_volume	lh_S_central_volume	lh_S_cingul-Marginalis_volume	lh_S_circular_insula_ant_volume	lh_S_circular_insula_inf_volume	lh_S_circular_insula_sup_volume
s1_20130417_TrioTim	1605	3343	2082	2655	1599	3957	2256	1992	1335	567	1981	2453	681	2223	7710	13839	1040	1605	4093	2415	3403	3373	1967	5189	5232	6719	6008	3699	5531	4063	2343	532	863	5235	1304	1676	4454	5314	340	438	1556	2414	5198	2575	2880	1326	853	2230	2674
s1_20131115_TrioTim	1666	3370	2166	2747	1642	4071	2359	2078	1307	498	1971	2551	663	2324	7944	14582	1220	1714	4087	2574	3373	3354	1933	5189	5340	6956	6233	3785	5806	4091	2528	538	926	5477	1429	1803	4423	5473	331	430	1643	2457	5183	2773	3161	1325	861	2326	2731
s2_20120725_Verio	2579	3649	2403	3815	1439	4216	2800	2682	1867	672	3148	3097	835	3256	10416	18779	618	2727	4262	2970	4946	5466	3153	6579	5428	8878	7126	4341	6930	5689	2826	918	1386	6406	2008	2318	5387	7873	466	540	1729	2746	6198	3132	4300	1607	768	2672	3123
s2_20130626_Verio	2641	3445	2368	3673	1472	4062	2842	2665	1815	638	3044	3056	795	3182	10341	18830	594	2652	4243	2978	4951	5475	2987	6323	5191	8153	7111	4361	7383	5719	2765	428	1388	5856	2045	2220	4393	6529	467	531	1756	2809	6139	3020	4471	1592	747	2594	3262
s3_20120821_Verio	1578	2298	3152	3828	1449	4665	2665	2433	1052	649	2356	3254	621	3135	10141	17756	927	1976	3410	2316	5871	4186	2744	5760	6421	5453	5343	4256	6731	5416	2403	441	991	6694	1536	1327	7187	6466	352	501	1168	2660	6391	3135	3814	1700	732	2370	2363
s3_20130716_Verio	1605	2289	3382	3834	1597	4733	2727	2465	1044	627	2325	3287	608	3054	10322	18486	1001	2027	3518	2282	5637	4183	2823	5833	6711	5996	5256	4472	6989	5587	2437	463	1014	6300	1590	1353	6507	6047	401	515	1216	2598	6362	3080	4064	1724	707	2496	2374
s4_20130103_Signa Excite	1504	2114	2790	3101	1324	3452	2062	1923	1115	440	2050	3376	595	2944	10339	15503	1098	1783	3957	1747	3407	2954	2655	5882	4372	5703	4289	3859	5874	4810	2484	1360	927	4311	1648	1598	8605	6167	398	342	1886	3604	6097	1952	3759	1431	692	2093	2790
s4_20130927_Signa Excite	1564	2013	2780	3130	1408	3434	2050	1808	1051	419	1994	3277	614	2974	10115	15480	1085	1744	4009	1767	3204	2786	2599	5944	4450	5608	4409	3938	5977	4814	2596	1280	940	4384	1709	1578	8298	6089	389	332	1859	3731	6089	1879	3898	1407	694	2040	2532
s5_20111222_Signa Excite	1739	2235	2362	2572	1591	3904	1955	2256	1027	471	1616	3055	713	3319	8821	13925	1055	1905	3623	2613	3919	3132	3378	5173	3977	6469	5117	3714	6406	3886	2278	923	1001	4527	1500	1646	5325	5852	491	346	1764	2488	5200	2075	3677	1252	864	2286	2126
s5_20130109_Signa Excite	1667	2182	2197	2505	1493	3776	1856	2152	986	484	1628	2946	719	3191	8411	13436	975	1810	3540	2522	3630	3047	3155	4962	3842	6341	4889	3556	6017	3618	2219	1080	940	4417	1448	1631	4843	5701	442	334	1728	2478	5053	2112	3689	1137	822	2221	2042
s7_20120209_TrioTim	1836	3373	2190	3353	1374	4476	2657	2696	1363	580	2258	2687	1101	2764	10741	16852	1119	1990	4696	1939	5614	3371	2828	6316	5690	5638	7036	3640	5691	4559	2510	1084	871	5755	1399	1691	9151	8473	438	298	1483	2155	6619	2267	3696	2013	702	2986	2423
s7_20120711_TrioTim	1539	3281	2605	3295	1314	4148	2520	2601	1342	478	2372	2503	1092	2654	10308	16534	1031	1885	4503	1975	5239	3407	2517	5603	5557	5312	6988	3878	5951	4654	2390	767	837	5595	1334	1583	8204	7988	431	307	1408	2898	5937	2359	4225	1980	657	2602	2343
s6_20130514_Signa Excite	1675	2703	2089	3044	1057	3999	2295	2251	1115	697	2124	2293	721	2518	9606	14080	804	1585	3958	1799	3881	3431	2836	5738	4705	4347	5695	2943	4733	3742	1959	641	719	5042	1123	1222	7377	6959	300	248	1454	3199	6338	2175	3414	1678	562	2469	2059
s6_20130924_Signa Excite	1720	2575	2315	3119	1098	4153	2382	2470	1155	705	2153	2454	761	2643	9829	14455	848	1647	4040	1895	4073	3454	3132	5524	5007	4673	6006	3063	5034	3943	2022	713	760	5314	1108	1332	7556	7013	293	234	1488	3018	6464	2105	3669	1786	562	2625	2233
s8_20130128_Verio	2001	2466	3444	3717	1192	4009	3222	2300	2033	1145	2895	3752	904	3251	10534	18671	1187	2499	6397	2949	3643	3876	3334	6674	5073	8885	6362	5120	6694	6180	2301	1000	1327	6328	2417	2333	8046	7312	389	321	2349	3752	5995	2616	4438	2012	944	2361	3082
s8_20140114_Verio	2047	2516	3392	3706	1129	4147	3083	2259	2053	1097	2897	3799	920	3284	10522	18653	1154	2565	6328	2920	3682	3956	3155	6841	5193	8387	6263	4817	6675	6381	2389	1109	1451	6240	2455	2374	8471	7893	373	332	2311	3785	6199	2634	4163	2003	929	2343	2958
s9_20120521_Verio	1612	2434	1732	2580	1232	3664	2055	1789	869	371	1562	2628	722	2150	7358	12009	844	1477	2992	2017	4383	3359	1470	4263	4226	5397	4029	3911	4178	3402	2072	419	869	4456	1024	1150	4382	6184	347	344	1274	2496	5509	2072	2962	1450	877	1887	2131
s9_20130503_Verio	1627	2456	1716	2552	1257	3570	2054	1786	833	368	1507	2613	748	2118	7125	11832	810	1425	2847	1839	4302	3278	1409	4125	3871	5312	3787	3769	4168	3224	1953	351	852	4310	874	1115	4396	6004	360	384	1159	2442	5349	1933	2776	1375	858	2124	2203
s10_20120510_Verio	2187	2991	2207	3448	1699	4349	2451	2499	1487	634	2581	4013	605	2832	8783	16655	1103	2536	4133	2873	4271	4928	3152	6541	5435	5457	5600	3706	5444	5568	2391	743	1132	5251	1960	1822	7666	4841	352	491	1512	3321	5921	2573	3684	1513	1152	2950	2713
s10_20130613_Verio	2110	3070	2261	4089	1665	4165	2486	2511	1482	636	2629	3991	569	2847	8880	16412	1109	2422	4229	3018	4247	4844	3125	6332	5765	6571	6024	4045	5749	5662	2303	574	1158	6320	1977	2024	8716	6869	374	486	1516	3373	5948	2676	3635	1571	1121	2915	2796
s11_20120403_TrioTim	1383	2605	1790	2505	1063	3915	2274	1925	983	355	2834	2494	446	1598	7032	14113	1156	2184	4274	2185	4261	4633	2650	4696	4206	6078	3817	2298	4154	3436	2636	250	762	5563	1044	1983	5582	8810	310	206	1783	2514	5322	2333	2577	1166	679	2469	2564
s11_20130412_TrioTim	1662	2608	3011	2748	1207	3798	2330	1954	964	402	2878	2519	570	2147	8695	16854	1148	2089	5149	2681	4420	4967	2788	4751	5060	6148	4778	3018	5590	4684	2411	251	945	5247	974	1939	5262	8152	398	219	1811	2838	5260	2662	4368	1583	699	2492	2786
s12_20130703_Signa Excite	1566	1983	1893	1986	1219	3044	1932	1808	943	449	1680	2629	270	2323	7805	12564	588	2280	2773	1756	2969	2659	2396	4827	3376	4469	4130	3312	5049	4386	1988	481	751	4240	1085	1172	5453	4832	380	319	1189	2667	4218	2254	3509	1123	693	2119	1987
s12_20130927_Signa Excite	1518	1936	1804	2276	1235	2998	1872	1711	949	458	1646	2604	261	2227	7341	12352	601	2194	2662	1709	3034	2782	2399	4786	3043	4989	3697	3820	5256	4383	1940	472	732	5159	1143	1203	5276	5209	376	334	1119	2819	4087	2170	3185	1033	692	2174	1940
s13_20120601_Verio	2847	3272	2827	5012	2150	5111	2821	2550	1805	573	2752	3210	930	2596	8800	16398	1485	2479	3630	2532	4675	3398	3249	6881	5901	7695	6739	4235	6460	6496	2410	1556	1048	6538	1335	1563	11818	8787	459	354	1210	3140	5828	2223	4320	1691	939	2563	3274
s13_20130902_Verio	2905	3356	2824	4962	2155	5044	2775	2520	1819	602	2886	3129	944	2577	8821	16426	1463	2541	3765	2639	4876	3432	3424	6863	5926	7578	6854	4420	6649	6608	2390	1493	992	6743	1246	1566	11998	9074	484	340	1206	3243	5853	2090	4406	1673	930	2553	3260
s14_20130607_Sonata	2141	2938	1703	2792	1462	4184	2159	1628	1541	438	2434	3160	672	2241	8468	15280	1163	2939	4272	2342	4746	5150	2789	6310	5146	7732	5648	3067	3968	4815	2749	566	953	5747	2010	2052	6099	6725	288	132	1974	3729	6527	3239	3178	1688	1134	2276	2643
s14_20130925_Sonata	2205	2860	2075	3130	1587	4396	2256	1647	1559	466	2403	3524	674	2511	9844	16695	1133	2946	4361	2298	4908	4829	3263	6462	5335	8515	6116	3462	4918	5064	2672	576	944	6004	1763	2217	6372	6869	306	146	2049	3390	6737	2850	3325	1897	1090	2185	2488
s15_20130625_SIGNA_HDx	2117	3479	2379	3048	1435	4479	2458	2346	1084	435	2461	2797	766	2608	7756	14336	879	1910	4154	2006	4353	4240	3528	6039	5832	5956	5525	3632	5606	6067	2230	411	954	5160	1424	1792	7537	6529	382	428	1488	3148	6672	2203	3124	1472	748	2194	2303
s15_20131014_SIGNA_HDx	2050	3325	2404	3047	1586	4583	2407	2296	1091	419	2348	2849	737	2655	8000	14235	877	1896	4065	2088	4068	4203	3121	5650	5690	5712	5567	3492	5779	6061	2149	380	816	5048	1388	1738	7230	6236	376	432	1395	3010	6179	2081	3052	1418	701	2122	2241
s16_20120514_TrioTim	1552	2701	2314	2580	1720	3700	1878	2269	1642	701	2451	2843	447	2047	9226	15182	1020	1846	3903	2021	4002	3231	2703	4974	4775	4978	4519	3864	5055	5107	2326	597	698	4946	1224	1437	5596	8239	366	329	1232	2486	4775	2332	3458	1469	862	2138	2328
s16_20121122_TrioTim	1501	2599	2231	2674	1754	3821	1901	2365	1742	744	2648	2947	458	2087	9558	15163	1081	1900	3726	2049	4022	3198	2850	5158	4620	5364	4632	4008	5277	5173	2387	628	717	5206	1271	1480	5860	8550	404	388	1318	2357	4909	2480	3451	1553	886	2234	2492
s17_20130618_SIGNA_HDx	2320	3010	2154	3715	1493	5090	3220	2498	1399	686	2245	4246	811	3257	10572	16695	1492	2529	3958	3023	5124	4009	2846	6187	5534	8076	6097	4447	6692	5140	2053	1517	1291	6532	2027	2203	8786	8977	393	371	1696	3261	6261	3027	4553	1624	898	2684	2871
s17_20131008_SIGNA_HDx	2330	2931	2123	3681	1581	5129	3021	2445	1403	768	2228	4214	754	3168	10414	16277	1465	2516	3985	3062	4802	3915	2904	6045	5552	7821	5995	4165	6520	5105	1985	1543	1268	6490	2018	2140	8639	8721	411	405	1645	3179	6371	2640	4304	1621	897	2701	2703
s18_20121107_Verio	2466	3245	2522	2906	2314	5046	2817	2321	1430	541	2639	3299	479	2057	10769	17817	1379	2158	4833	3329	4814	4717	3362	5653	5845	6715	6993	5575	6361	6147	2064	938	1040	5959	1561	1666	4810	6567	516	340	1627	3230	5927	3593	3840	1744	836	2412	2550
s18_20140107_Verio	2504	3224	2443	3241	2347	5054	2761	2256	1408	564	2625	3622	572	2310	10832	17450	1398	2134	4868	3312	4736	4605	3362	5982	5820	6987	6962	5642	6454	6121	2110	897	1068	6608	1608	1687	5282	8768	561	313	1687	3244	6069	3767	3836	1747	851	2447	2513
s19_20130118_Sonata	1561	1664	1602	2859	1372	3481	2114	1799	974	431	2324	3091	488	2457	8592	11892	1080	1563	4250	1909	4035	3751	3217	4945	4717	5083	4705	3832	5296	4067	1872	1168	731	5726	816	2312	6843	7356	285	469	1815	2827	4248	2367	2954	1340	831	2528	2266
s19_20130529_Sonata	1308	1892	1498	2643	1053	3440	2039	1716	939	402	2556	2804	477	2283	7599	10732	1069	1600	4402	2063	4123	3802	3240	4987	4060	4769	4262	3217	4251	4402	2119	1125	759	5665	937	2328	6764	7768	289	386	1826	3039	4448	2567	3258	1512	800	2710	2308
s20_20120903_Verio	2013	2398	2434	2716	1148	4630	2428	2522	1640	677	3195	3327	823	2013	9705	15211	1157	1929	3944	2631	4149	5177	2767	5543	6949	6402	5388	3632	5570	5165	2044	592	728	5922	1778	1390	6929	6486	513	203	1517	2838	5691	3043	3586	1501	798	2362	2366
s20_20130917_Verio	1964	2243	2365	2798	1139	4641	2417	2508	1704	756	3341	3309	812	2056	9709	15260	1114	1919	3874	2685	4012	5240	2763	5456	6988	6864	5288	3701	5611	5053	1974	689	701	6437	1820	1449	7783	8222	495	204	1509	2740	5562	3075	3667	1459	781	2337	2371
s21_20120323_Signa Excite	2124	2495	1849	2956	1524	4019	2840	2453	1104	494	1949	3301	588	2351	8774	15341	1125	1887	5073	2697	2725	3113	3434	5080	4907	7079	5155	4497	6415	6028	2516	924	720	5417	1434	1982	7113	8909	313	231	1582	3931	5655	2151	3657	1553	856	2510	2893
s21_20120621_Signa Excite	2053	2572	1800	2826	1450	3821	2915	2440	1068	524	1944	3222	557	2249	8599	15206	1103	1775	5050	2341	2603	2989	3589	4758	4882	7107	5237	4565	6414	6239	2363	912	727	5225	1434	1970	7199	8574	297	233	1588	3234	5623	2256	3672	1533	834	2501	2935
s22_20130103_Sonata	2118	3164	1301	3050	1475	4171	2520	2389	1299	526	2759	2908	649	1563	7806	12553	1111	2246	5714	2495	3268	3899	3426	4660	4319	6429	4387	4230	4058	5378	2889	544	921	5387	1429	2326	7578	8872	615	209	1845	3515	5777	2914	3203	1148	1291	3262	3143
s22_20131026_Sonata	1968	3196	1543	2871	1540	4282	2552	2415	1189	450	2702	2824	635	1566	8559	12925	1079	2152	5599	2445	3171	3852	3409	4488	4399	6125	4412	4043	4191	5377	2810	479	912	4915	1370	2102	7607	8385	538	175	1781	2983	5632	2388	3135	1178	1162	3199	3137
s23_20121008_Verio	1968	3121	2258	3458	1254	5065	3103	2628	1508	806	2787	3842	682	3650	10294	15660	1199	2008	4138	2648	4204	4257	3545	6495	7204	7841	6075	3595	6491	6217	2571	1233	1452	6439	1407	2498	8896	8499	432	476	1792	3960	5920	3303	3991	1716	1114	2561	2621
s23_20140125_Verio	1968	3093	2268	3443	1252	4957	3113	2609	1483	751	2759	3727	679	3463	10536	15433	1147	1956	3967	2588	4144	4119	3436	6513	7088	7589	6062	3561	6494	6248	2494	1196	1478	6263	1451	2472	8611	7267	431	481	1749	3844	5924	3214	3955	1709	1064	2601	2671
s24_20121001_Verio	1731	2426	1904	3121	1334	3724	1988	2095	897	224	2032	2516	410	1432	8735	10901	900	1686	3851	1523	2638	3666	2899	4501	4757	5455	4312	3310	4292	4143	2074	494	839	5369	1135	1450	5866	6883	543	241	1219	2378	6037	1992	3048	1368	655	2025	2069
s24_20131028_Verio	1746	2407	1959	3324	1384	3812	2032	2069	965	239	2035	2661	439	1464	9283	11332	887	1797	4051	1731	2621	3705	2876	4487	5033	6002	4608	3492	4463	4349	2147	467	879	5764	1087	1533	6243	7548	575	259	1227	2540	6298	2150	3149	1440	655	2115	2093
s25_20120427_Sonata	1699	2474	2256	3320	1109	4750	2959	2230	937	729	2885	3912	542	3288	10652	15507	1555	2383	4347	2829	3974	5185	3054	6652	5423	6690	4861	3725	4913	5610	2637	1797	1314	7581	1564	1900	7272	9420	392	395	1741	2954	5655	3400	3474	1738	916	3250	2980
s25_20120928_Sonata	1656	2474	2352	3293	1140	4687	3000	2397	924	679	2863	3908	609	3313	10981	15960	1529	2488	4431	2901	4054	5145	2976	6764	5659	6834	5253	4050	5343	5835	2656	1716	1236	7630	1485	1760	6970	9066	396	368	1809	2867	5554	3446	3294	1822	836	3176	2817
s26_20120316_Signa Excite	1534	2654	2255	2936	1605	3553	1756	1814	931	514	2614	3509	709	2983	8401	15820	857	2036	3473	2281	4159	2934	3546	5371	4509	6003	5947	4127	5937	4151	1710	449	990	4865	1756	1396	7339	7620	320	377	1378	3517	6399	2511	3721	1294	862	2093	1910
s26_20120615_Signa Excite	1315	2645	2269	2750	1125	3699	1831	1820	954	502	2490	3425	665	2903	9174	15646	868	1990	3590	2316	4005	2912	3755	5188	4404	5708	5703	3800	5773	4154	1585	429	956	4615	1789	1412	7349	7420	321	400	1437	3597	6443	2345	3762	1275	870	2036	2000
s27_20120402_Signa Excite	2322	2393	2078	2883	1295	3687	2124	1627	830	319	2170	3402	577	2028	7418	14066	801	1743	3570	2130	2820	3663	3085	5440	5431	4527	4953	3060	5064	3964	2103	425	689	4616	1338	1253	6531	7318	370	154	1169	3517	5393	1737	3205	1183	728	2097	2113
s27_20120704_Signa Excite	2327	2466	2144	2856	1304	3769	2220	1761	818	311	2320	3469	568	1977	7436	14278	810	1678	3635	2224	3053	3872	3165	5484	5485	4442	5059	3087	5117	3907	2203	162	688	4544	1349	1292	6656	7090	385	149	1304	3619	5515	1783	3249	1273	733	2192	2191
s28_20130703_TrioTim	2144	2951	2442	3360	1376	4514	3434	2664	1886	644	2800	3066	791	2876	11403	16980	1430	2587	4891	2625	5449	5101	2819	5782	6080	9525	7918	3658	6403	6249	2586	715	1204	5245	1995	2164	8223	8473	422	398	1968	3042	6123	3303	3529	1589	1025	2638	2713
s28_20140120_TrioTim	2349	2930	2519	3397	1424	4631	3474	2623	1907	638	2828	3130	780	2918	11495	17205	1402	2582	4893	2669	5301	5134	2817	6151	6208	9587	8077	3597	6428	6413	2635	656	1251	5380	2005	2241	8371	8612	423	421	1954	3170	6474	3300	3578	1637	1041	2639	2726
s29_20130130_Signa Excite	1710	1738	2474	2416	1360	4180	1580	1541	980	507	2419	2664	654	2078	9053	13524	1138	1816	3622	2186	3317	3536	3177	4557	4010	4993	6336	3112	5888	4869	1849	314	777	4603	1517	958	7842	6697	271	229	1132	2431	5018	2748	3212	1139	615	2259	1872
s29_20140213_Signa Excite	1726	1827	2341	2430	1387	4382	1709	1661	1016	594	2446	2741	688	2120	8898	13394	1163	1883	3721	2425	3549	3805	3271	4575	4098	5133	6294	2968	5863	5162	1763	289	798	4682	1590	970	8229	6725	281	216	1182	2581	5036	2799	3310	1227	665	2170	1923
s30_20120919_Sonata	3220	2799	2140	3109	1703	4386	2104	2655	1506	601	2738	3554	626	2693	10739	16348	1200	2837	3988	2211	3619	3192	3059	6198	4455	4496	4972	3215	4280	4015	2233	966	975	6051	1180	1317	8803	9313	457	622	1847	3470	5123	2112	3336	1656	807	2836	2825
s30_20130625_Sonata	3125	2863	2461	3438	1645	4380	2112	2697	1521	583	2589	3759	647	2789	11055	16987	1249	2732	4215	2269	3782	2992	3125	5921	4888	5289	5632	3865	5083	4304	2153	878	995	6160	1243	1471	8655	9543	478	607	1820	3270	4886	1866	3029	1685	812	2881	2908
s31_20120823_Verio	1665	3237	2849	2478	890	4719	2421	2330	1233	632	2243	4169	867	2568	9020	15802	1483	2636	4828	2782	3973	4471	2807	5962	5477	4982	5918	3581	5780	5476	2118	1178	1113	4267	2249	1287	5245	5696	564	532	1190	3219	5255	2544	3650	1773	892	2154	2723
s31_20130823_Verio	1679	3172	2792	3019	842	4609	2270	2346	1166	664	2153	4680	840	2651	8955	15402	1481	2593	4739	2633	3925	4221	2494	5846	5575	5871	5829	3817	6167	5307	2176	1086	1147	5096	2310	1437	6041	7391	553	570	1282	3234	5191	2532	3735	1786	871	2204	2819
s32_20121226_Signa Excite	1590	2054	1838	2749	1482	3842	2356	1672	883	427	2141	2918	454	2271	8626	13754	875	1776	4430	2367	4760	3097	2902	4957	5193	5388	4493	4061	5345	4296	1850	672	771	5340	1748	1307	5269	6721	232	224	1273	3158	7131	1907	3450	1233	675	1734	2149
s32_20130704_Signa Excite	1588	1973	1752	2787	1218	3979	2400	1725	827	442	2175	2939	452	2417	8459	13956	863	1914	4526	2654	4823	3064	2926	5100	5185	5188	4500	4020	5467	4238	1694	639	770	5305	1764	1305	5268	6673	277	218	1329	3368	7244	1975	3479	1259	703	1722	2206
s33_20121215_Signa Excite	1330	2800	1913	2716	1130	2966	1946	1848	1306	507	2311	3525	515	2218	7381	13396	874	1781	3947	1769	2825	3867	3006	5841	4177	5837	5443	2984	4738	4433	1892	508	707	5318	1522	1539	6391	7435	424	213	1444	3133	5746	2270	2703	1378	727	2155	2510
s33_20131002_Signa Excite	1429	2879	2066	2778	1175	3377	2189	2150	1506	655	2409	3799	585	2377	7970	14411	827	1907	4035	1899	3062	3902	3269	6283	4552	6133	5788	3300	4962	4913	2048	533	712	5683	1582	1691	6749	7666	463	219	1534	3181	6130	2485	2860	1523	840	2334	2753
s34_20130102_Signa Excite	2459	3555	2448	3208	1560	4963	3520	2169	1202	668	2542	3560	503	2676	9391	16063	781	2180	4343	1895	4829	3650	3489	6392	6134	6303	6548	3897	6073	5692	2580	804	937	6577	1228	1943	6869	8779	234	180	1553	3497	7317	2543	3768	1220	719	2589	2259
s34_20131225_Signa Excite	2442	3530	2526	3251	1614	5037	3491	2237	1228	699	2435	3581	474	2618	9229	16212	783	2238	4305	1782	4832	3737	3734	6337	6024	6251	6332	3819	5868	5670	2623	898	881	6529	1234	1945	6962	8861	252	181	1592	3262	7318	2504	3811	1258	738	2592	2210
s35_20130726_Signa Excite	1694	2316	2554	2984	1492	3557	2174	1996	1234	541	2487	2778	916	2276	10262	15608	1146	2008	5744	2105	4491	2937	3666	5966	5221	4729	5399	4730	5818	4859	1956	460	881	4917	1403	1043	6720	7475	290	356	1118	3834	5290	2515	3503	1194	655	2324	2101
s35_20131104_Signa Excite	1709	2431	2590	3059	1717	3569	2197	2045	1304	520	2553	2877	923	2307	10805	15767	1289	2038	5759	1978	4685	3104	3751	6135	5317	4927	5517	4793	5915	4888	2046	506	927	5029	1445	1100	6984	7716	317	368	1241	3136	5355	2548	3052	1319	672	2376	2149
s36_20130814_TrioTim	1791	1998	2634	2997	2246	4135	2797	2037	1499	467	1790	3129	678	2311	9192	13731	1271	1996	3392	2080	3326	4009	2918	4167	5771	8453	5389	4162	5904	5257	2812	660	852	5144	1656	1585	7704	6943	402	618	1445	2711	5037	2188	3688	1999	924	2171	2709
s36_20130828_TrioTim	1839	1888	2614	2967	2180	4163	2754	2025	1519	455	1774	3025	672	2226	8879	13465	1245	1943	3314	2043	3319	4044	2776	4187	5716	8214	5402	4101	5609	5135	2828	119	836	5010	1713	1566	7511	6723	421	602	1516	2649	4894	2190	3672	1999	826	2139	2761
[truncated: 25 more columns]
