# Supplementary material for: Reproducibility of Brain Morphometry from Short-Term Repeat Clinical MRI Examinations: A Retrospective Study
Source: PLoS One. 2016 Jan 26;11(1):e0146913. doi: 10.1371/journal.pone.0146913 (PMC4727912; doi:10.1371/journal.pone.0146913)
Supplement: S1 File — (ZIP) [file pone.0146913.s001.zip › data/lh.aparc.area.dat]

lh.aparc.area	lh_bankssts_area	lh_caudalanteriorcingulate_area	lh_caudalmiddlefrontal_area	lh_cuneus_area	lh_entorhinal_area	lh_fusiform_area	lh_inferiorparietal_area	lh_inferiortemporal_area	lh_isthmuscingulate_area	lh_lateraloccipital_area	lh_lateralorbitofrontal_area	lh_lingual_area	lh_medialorbitofrontal_area	lh_middletemporal_area	lh_parahippocampal_area	lh_paracentral_area	lh_parsopercularis_area	lh_parsorbitalis_area	lh_parstriangularis_area	lh_pericalcarine_area	lh_postcentral_area	lh_posteriorcingulate_area	lh_precentral_area	lh_precuneus_area	lh_rostralanteriorcingulate_area	lh_rostralmiddlefrontal_area	lh_superiorfrontal_area	lh_superiorparietal_area	lh_superiortemporal_area	lh_supramarginal_area	lh_frontalpole_area	lh_temporalpole_area	lh_transversetemporal_area	lh_insula_area	lh_WhiteSurfArea_area
s1_20130417_TrioTim	1050	677	1707	1140	398	2836	4311	1998	1156	4320	2083	2805	1852	2205	589	1227	1494	533	1196	1315	3889	1386	4454	3375	840	4624	6162	5917	3635	4152	135	349	453	2441	76703.4
s1_20131115_TrioTim	1054	693	1669	1142	401	2924	4332	2028	1043	4374	2058	2807	1889	2148	615	1195	1486	529	1207	1390	3910	1316	4438	3363	834	4762	6129	5885	3614	4255	140	327	449	2415	76821
s2_20120725_Verio	1017	658	2829	1788	353	3392	4212	2865	1108	5292	2710	3434	2005	2836	788	1193	1733	588	1495	1483	4646	1561	5787	3925	868	5867	7898	6678	4189	4531	174	542	567	2457	91468.1
s2_20130626_Verio	941	637	2702	1737	333	3289	4088	2758	1093	5013	2645	3401	1710	2668	780	1129	1705	592	1506	1445	4457	1535	5525	3846	882	5800	7782	6441	4033	4265	169	529	579	2410	88425.4
s3_20120821_Verio	838	690	2511	1402	343	4000	5008	3018	1282	4126	2554	2956	1941	2831	750	1622	1468	641	1403	1672	3935	1180	4957	3892	862	5298	7614	5108	3451	3007	227	420	498	2168	83672.8
s3_20130716_Verio	844	673	2507	1449	343	3770	5254	2880	1230	4168	2489	2975	1968	2805	711	1578	1536	659	1420	1649	3940	1155	4940	3959	833	5399	7613	5202	3391	3159	218	418	489	2172	83793.2
s4_20130103_Signa Excite	639	356	1885	1200	260	2800	3558	3034	763	3715	2368	2385	1941	2575	758	1248	1535	510	1167	917	3732	862	4424	3338	613	5602	6052	4156	3222	3154	150	459	453	2071	71899.5
s4_20130927_Signa Excite	634	405	1880	1184	273	2815	3539	3045	775	3731	2405	2392	1902	2562	760	1248	1513	495	1140	936	3742	864	4419	3400	647	5618	6092	4097	3219	3217	173	452	460	2066	72097.6
s5_20111222_Signa Excite	688	682	1974	1054	336	2704	3103	2662	860	3780	2040	2395	1643	2319	572	1097	1510	615	1425	1118	3445	1170	4446	2939	788	4132	5616	4866	3126	3561	232	560	465	2424	70347
s5_20130109_Signa Excite	688	737	1990	1001	321	2644	3065	2643	913	3693	2037	2325	1648	2324	566	1113	1479	582	1390	1109	3434	1202	4447	2923	789	3988	5486	4833	3111	3573	222	534	471	2452	69733.7
s7_20120209_TrioTim	1038	756	2417	1367	465	3333	4099	3292	924	4975	2168	2403	1768	2830	625	1334	1386	557	1148	1327	5082	1252	4751	3518	915	4849	6457	6025	3547	3284	183	422	398	2218	81110.4
s7_20120711_TrioTim	1039	769	2270	1290	494	3290	4025	3252	886	4681	2153	2387	1731	2798	638	1190	1363	514	1040	1279	4507	1246	4393	3459	941	4681	6414	5847	3450	3250	173	424	381	2154	78409.4
s6_20130514_Signa Excite	1010	782	2220	1208	446	3037	4077	3246	884	4244	2302	2660	1735	2593	634	1183	1321	518	984	1123	4584	1237	4471	3265	875	4497	6334	5698	3301	3436	187	480	419	2036	77026.7
s6_20130924_Signa Excite	1018	736	2141	1201	447	2997	3965	3268	884	4482	2322	2635	1784	2585	630	1078	1331	514	998	1135	4433	1196	4245	3208	865	4489	6002	5413	3260	3314	201	510	404	1988	75678.8
s8_20130128_Verio	908	606	2622	1653	345	2915	4880	3361	1461	5031	3032	2819	1904	3075	884	1636	1676	669	1252	1275	4542	1196	4948	4488	816	4791	8099	5685	4163	4393	164	451	697	2625	89062.1
s8_20140114_Verio	856	598	2560	1587	351	2806	4822	3361	1411	4944	2962	2767	2036	3190	868	1559	1661	691	1258	1221	4440	1185	4803	4438	841	4741	7907	5608	4151	4202	167	461	624	2572	87649.1
s9_20120521_Verio	793	634	1874	1089	312	2871	3788	2009	826	3693	2032	2799	1688	1977	672	1118	1385	416	912	1124	3637	1070	4132	3259	844	3575	5304	4342	3000	2889	146	506	378	2265	67358.9
s9_20130503_Verio	794	637	1782	1068	350	2841	3750	1924	893	3637	1951	2626	1718	2037	669	1059	1339	382	920	1095	3582	1006	3874	3155	874	3498	5203	4241	3082	3085	137	461	379	2234	66281
s10_20120510_Verio	788	560	2273	1349	477	3165	4177	3425	1018	4689	2906	3289	2042	2310	589	1148	1969	571	1322	1357	3909	1234	4458	3695	779	4888	7013	5814	3431	3792	208	470	492	2450	82056
s10_20130613_Verio	810	567	2281	1341	485	3127	4179	3653	1032	4639	2911	3181	1949	2634	585	1148	2126	533	1363	1356	4142	1239	4517	3714	738	4784	7034	5772	3741	4114	188	488	512	2438	83317.5
s11_20120403_TrioTim	1120	555	2517	1690	420	3112	5144	2615	795	5466	2339	3692	1588	3085	669	1717	1259	649	1360	1471	4422	875	5063	3833	688	6107	7549	5821	4156	4031	303	368	539	2304	87321.7
s11_20130412_TrioTim	1089	562	2221	1425	416	2963	4372	2631	742	4596	2207	3253	1592	2923	617	1468	1154	432	1079	1481	3670	830	4638	3397	717	4855	6689	4962	3830	3668	185	395	413	2259	77732.5
s12_20130703_Signa Excite	773	514	1893	1047	293	2439	3026	2299	747	3391	2059	2361	1550	2123	635	1088	1184	471	1012	1205	3542	1017	4357	2807	692	4200	4941	3658	3202	2632	157	430	349	2074	64167.5
s12_20130927_Signa Excite	741	532	1791	1099	304	2438	2971	2262	745	3256	1955	2369	1552	2048	624	1105	1150	441	970	1173	3267	1035	4227	2827	687	4096	4878	3696	3029	2392	142	445	349	1990	62585.2
s13_20120601_Verio	964	551	2319	1562	540	3541	5492	4273	1156	4372	2894	2556	2288	3132	787	1501	1439	689	1261	1097	4590	1338	5738	4238	1066	5831	7235	6044	3885	3835	232	557	471	2828	90304.3
s13_20130902_Verio	963	559	2314	1551	534	3497	5442	4327	1128	4404	2905	2533	2333	3257	764	1559	1416	711	1277	1119	4434	1327	5715	4190	1075	5875	7230	5933	3841	3727	236	550	502	2746	89974
s14_20130607_Sonata	1104	590	2568	1502	406	3932	5071	3512	1172	5840	3030	3210	2053	3421	697	1442	1912	661	1416	1532	4663	1194	5613	4643	977	6613	8623	6468	4601	6020	202	679	487	2875	98727
s14_20130925_Sonata	1058	561	2512	1567	469	3746	4902	3393	1126	5840	3010	3345	1989	3361	682	1470	1860	670	1388	1496	4671	1170	5593	4665	929	6373	8373	6300	4477	5870	190	654	465	2722	96900.2
s15_20130625_SIGNA_HDx	1030	679	1712	1280	493	2750	4771	3293	838	4646	2224	2900	1979	2696	750	1113	1405	570	1361	1224	3752	1079	4361	3593	870	4251	5828	5069	3119	3506	201	461	379	1893	76074.9
s15_20131014_SIGNA_HDx	1025	676	1764	1367	491	2719	4812	3285	852	4739	2147	2973	1918	2673	723	1135	1402	550	1407	1199	3822	1097	4371	3670	866	4332	5870	5211	3126	3485	198	426	387	1896	76610.2
s16_20120514_TrioTim	831	614	2241	1489	408	2793	4907	2762	869	4469	2208	2608	1872	3088	724	1197	1334	448	1052	1546	3806	1233	4117	3281	862	5019	5950	4717	3355	3285	205	479	417	2305	76492.2
s16_20121122_TrioTim	854	607	2314	1411	368	2771	4835	2907	862	4015	2199	2629	1881	3122	696	1284	1363	418	1016	1499	3947	1265	4237	3360	856	5027	6024	4651	3347	3357	159	430	476	2313	76501.4
s17_20130618_SIGNA_HDx	1073	677	2676	1486	470	3600	4543	4122	1236	4918	2737	3213	1917	3751	729	1383	2322	619	1470	1409	4700	1331	5349	3817	1050	5543	7902	5900	4424	5162	151	567	544	2730	93520.3
s17_20131008_SIGNA_HDx	1039	638	2612	1560	483	3642	4556	4103	1317	4886	2734	3312	1893	3767	729	1362	2302	608	1452	1411	4623	1326	5297	3820	1056	5444	7823	5734	4348	5061	159	561	541	2731	92931.9
s18_20121107_Verio	865	614	2073	1604	520	3561	4848	2976	1192	4832	2824	3115	1948	2958	783	1500	1837	530	1181	1828	4964	1223	4904	4149	991	6499	7761	6387	4128	4463	226	481	518	2581	90863.5
s18_20140107_Verio	844	613	2074	1533	508	3508	4810	3042	1130	4789	2794	3075	1953	3223	801	1461	1960	579	1263	1810	5080	1214	4968	4110	981	6615	7674	6269	4305	4498	227	475	491	2569	91244.9
s19_20130118_Sonata	1146	548	2745	1534	444	3935	5235	3704	1012	6012	2878	3092	1900	3273	836	1435	1746	718	1393	1167	4827	994	6158	4301	617	6272	7147	5338	4430	4556	156	400	436	2544	92927.4
s19_20130529_Sonata	1238	564	2898	1477	506	3963	5455	3856	1016	6041	3103	3332	2025	3360	929	1422	1811	702	1491	1215	4964	983	6178	4279	604	6934	7643	5467	4479	4774	227	418	458	2688	96499.6
s20_20120903_Verio	1278	719	2096	1536	451	3086	5364	3281	860	4115	2627	3174	1978	2878	676	1224	1323	619	1116	1531	4049	1337	4626	3466	792	5512	6729	5053	3744	4313	172	471	403	2161	82759.2
s20_20130917_Verio	1282	712	2096	1563	456	3100	5355	3399	908	3979	2591	3109	2009	3115	685	1230	1343	617	1119	1531	4093	1351	4698	3496	765	5547	6726	5094	3932	4516	162	445	399	2182	83602.2
s21_20120323_Signa Excite	922	652	2469	1345	351	2598	4786	3339	1071	5026	2380	2675	1746	3346	649	1107	1659	470	1238	1049	4380	1266	4934	3995	837	5647	7318	4870	3922	3814	210	492	475	2448	83483.7
s21_20120621_Signa Excite	926	640	2394	1304	363	2606	4655	3245	1102	4343	2421	2672	1746	3303	655	1127	1618	454	1255	1060	4429	1247	4862	3856	809	5563	7322	4728	3891	3786	200	483	451	2461	81973.4
s22_20130103_Sonata	1302	724	3132	1622	396	3119	6418	4283	1201	6155	3372	3084	2215	4327	758	1494	1955	607	1591	1455	5560	1660	6524	4962	1052	7679	9426	6092	4842	5070	166	652	610	3136	106639
s22_20131026_Sonata	1362	768	3162	1690	409	3355	6424	4473	1264	6572	3400	3287	2184	4576	785	1558	2055	701	1675	1392	5702	1710	6783	5044	1084	7994	9828	5936	5152	5273	211	633	628	3238	110311
s23_20121008_Verio	1112	620	2238	1634	422	3259	5163	3862	1183	5238	2775	3042	1942	3222	747	1266	1944	617	1436	1722	4174	1412	4984	4184	1125	5357	6958	5473	3812	4483	171	472	562	2520	89130.1
s23_20140125_Verio	1055	624	2208	1543	417	3200	4973	3697	1171	5112	2720	2930	1912	3007	742	1229	1960	590	1445	1716	4108	1400	4829	4089	1084	5293	6863	5360	3717	4300	164	444	507	2408	86817.7
s24_20121001_Verio	885	523	2064	1234	457	2426	4179	2756	812	4081	1928	2507	1794	2567	582	1009	1128	434	832	1151	3728	1008	3989	2979	828	4775	4912	4729	3574	3139	210	519	388	1995	70118.4
s24_20131028_Verio	901	537	2124	1203	473	2451	4174	2801	803	4067	1974	2473	1779	2779	599	1038	1163	462	843	1180	3882	1034	4093	3055	838	4855	4935	4771	3626	3161	206	520	405	2011	71214.4
s25_20120427_Sonata	1174	547	3034	1657	346	3399	5170	3363	1313	4564	2982	3600	2055	3598	765	1544	2032	610	1487	1743	4800	1062	5826	4303	909	5793	8194	6326	4482	4100	102	476	549	2744	94650.3
s25_20120928_Sonata	1202	560	3182	1698	348	3392	5365	3437	1220	4557	3035	3552	2106	3561	780	1605	2142	607	1522	1741	5093	1068	6032	4515	913	6054	8628	6525	4684	4453	155	497	588	2719	97538.7
s26_20120316_Signa Excite	867	552	2034	1702	505	3308	3902	3636	1094	4454	2537	2496	1633	3307	727	1234	1905	604	1286	1169	4452	1070	4517	3508	790	5245	6464	5568	3272	4229	187	637	458	2142	81492.2
s26_20120615_Signa Excite	878	506	2070	1700	531	3370	3907	3596	1142	4412	2485	2598	1523	3278	712	1230	1907	606	1298	1183	4481	1064	4571	3494	778	5201	6436	5593	3290	4209	129	615	452	2137	81378.2
s27_20120402_Signa Excite	1141	511	1916	1368	427	2765	4698	3358	847	4347	2575	3017	1705	3446	720	1143	1843	594	1000	1000	4253	908	4317	3146	736	5017	6332	5000	3527	3125	170	455	405	2034	77846
s27_20120704_Signa Excite	1155	502	1978	1402	424	2797	4797	3394	841	4399	2600	3061	1586	3496	735	1156	1836	583	1009	995	4383	870	4383	3174	733	5095	6484	5091	3553	3202	161	489	401	2075	78840.8
s28_20130703_TrioTim	1118	738	2182	1574	462	3714	4877	3671	1296	4250	2716	3690	1961	3097	800	1302	1343	677	1420	1726	3984	1341	4514	4474	930	6318	6825	5737	3847	5225	176	484	562	2619	89649.9
s28_20140120_TrioTim	1102	752	2186	1594	417	3761	4904	3650	1290	4352	2748	3653	1943	3147	802	1307	1350	701	1437	1724	3977	1336	4451	4423	950	6354	6859	5764	3850	5248	185	520	555	2632	89924.6
s29_20130130_Signa Excite	1043	535	2029	1321	443	2786	4090	3511	893	3997	2367	2931	1938	3333	566	1280	1312	545	1028	1498	3998	998	4690	4152	947	5945	6315	5796	3412	4082	189	457	433	2258	81121.2
s29_20140213_Signa Excite	1042	561	2020	1329	409	2751	4050	3430	944	3961	2359	2960	1914	3294	587	1283	1353	533	1047	1502	4040	1010	4626	4089	924	5905	6133	5779	3345	3923	169	433	418	2204	80325.5
s30_20120919_Sonata	977	618	3272	1337	310	3044	4565	4224	1346	5333	2641	2344	1853	3824	778	1699	2425	564	1574	985	4806	1405	5889	3486	954	6754	8048	6194	4095	4074	211	479	575	2734	93416.5
s30_20130625_Sonata	971	647	3286	1396	347	2963	4648	4105	1286	5388	2655	2471	1881	3789	791	1728	2465	559	1609	938	4937	1404	5881	3631	1007	6731	8137	6183	4033	4067	186	469	536	2732	93857.5
s31_20120823_Verio	913	499	2508	1164	369	3140	4540	2882	1004	5412	2976	3481	2079	2589	856	1663	2326	652	1216	1332	4001	1073	4836	3715	957	4904	6817	5077	3230	3404	133	621	425	2734	83526.8
s31_20130823_Verio	931	517	2517	1156	393	3193	4652	3016	1031	5360	3040	3463	2101	2798	839	1619	2372	658	1264	1349	4138	1065	5049	3724	946	4895	6783	5102	3333	3541	135	557	407	2762	84706
s32_20121226_Signa Excite	944	667	1799	1339	458	3593	4505	2974	777	4032	2440	2759	1816	3004	737	1061	1576	517	1156	1161	4172	1039	4333	3780	834	4974	6342	4726	3536	3509	180	513	367	2155	77776.3
s32_20130704_Signa Excite	927	668	1766	1349	436	3578	4550	2930	744	4226	2434	2727	1726	3019	721	1076	1598	515	1197	1168	4166	1036	4225	3757	845	4935	6235	4725	3536	3460	143	548	371	2091	77425.8
s33_20121215_Signa Excite	833	551	1725	1322	452	2379	4142	2799	838	4336	2483	3315	1464	2819	586	1166	1658	556	1247	1308	3520	1276	4685	3574	614	4510	5663	4481	3207	3336	133	534	340	2107	73961.9
s33_20131002_Signa Excite	904	573	1785	1375	431	2449	4316	2920	923	4553	2537	3434	1493	2933	559	1170	1751	591	1261	1326	3623	1280	4805	3703	689	4634	5736	4665	3293	3590	123	534	373	2173	76506.4
s34_20130102_Signa Excite	1068	558	1944	1603	518	3866	5436	3629	899	4581	2727	2782	2060	3432	810	1224	1577	521	1175	1285	4817	1203	5084	4016	964	5992	7376	5960	3865	3778	188	608	480	2092	88114.8
s34_20131225_Signa Excite	1067	586	1952	1556	519	3839	5392	3581	906	4422	2767	2791	2022	3453	804	1165	1600	538	1171	1307	4741	1214	5216	4102	989	6139	7357	5986	3860	3793	160	654	467	2101	88215.3
s35_20130726_Signa Excite	1088	561	2204	1456	388	3517	4652	3143	971	5289	2478	2595	1551	2950	720	1371	1332	637	1186	1213	4265	1089	4920	3452	749	5809	6474	4956	3366	3356	176	424	412	2127	80875.5
s35_20131104_Signa Excite	1097	603	2237	1458	400	3500	4618	3136	1016	4661	2476	2671	1562	2981	712	1350	1363	654	1195	1224	4322	1096	4903	3429	748	5822	6533	4894	3351	3355	215	433	407	2156	80577.6
s36_20130814_TrioTim	1029	934	2466	1161	410	2966	4367	3637	994	3941	1974	2703	1541	3140	556	1353	1529	408	1328	1034	4577	1318	4612	3720	990	4696	6235	5045	3796	4843	264	444	589	2200	80799.9
s36_20130828_TrioTim	1026	928	2461	1145	416	2925	4330	3497	968	4021	2030	2687	1364	3126	538	1336	1503	423	1333	1043	4521	1307	4585	3763	986	4734	6231	4989	3881	4882	262	451	592	2214	80497.8
