# Supplementary material for: Reproducibility of Brain Morphometry from Short-Term Repeat Clinical MRI Examinations: A Retrospective Study
Source: PLoS One. 2016 Jan 26;11(1):e0146913. doi: 10.1371/journal.pone.0146913 (PMC4727912; doi:10.1371/journal.pone.0146913)
Supplement: S1 File — (ZIP) [file pone.0146913.s001.zip › data/lh.aparc.thickness.dat]

lh.aparc.thickness	lh_bankssts_thickness	lh_caudalanteriorcingulate_thickness	lh_caudalmiddlefrontal_thickness	lh_cuneus_thickness	lh_entorhinal_thickness	lh_fusiform_thickness	lh_inferiorparietal_thickness	lh_inferiortemporal_thickness	lh_isthmuscingulate_thickness	lh_lateraloccipital_thickness	lh_lateralorbitofrontal_thickness	lh_lingual_thickness	lh_medialorbitofrontal_thickness	lh_middletemporal_thickness	lh_parahippocampal_thickness	lh_paracentral_thickness	lh_parsopercularis_thickness	lh_parsorbitalis_thickness	lh_parstriangularis_thickness	lh_pericalcarine_thickness	lh_postcentral_thickness	lh_posteriorcingulate_thickness	lh_precentral_thickness	lh_precuneus_thickness	lh_rostralanteriorcingulate_thickness	lh_rostralmiddlefrontal_thickness	lh_superiorfrontal_thickness	lh_superiorparietal_thickness	lh_superiortemporal_thickness	lh_supramarginal_thickness	lh_frontalpole_thickness	lh_temporalpole_thickness	lh_transversetemporal_thickness	lh_insula_thickness	lh_MeanThickness_thickness
s1_20130417_TrioTim	2.276	2.371	2.338	1.599	2.575	2.488	2.097	2.802	1.925	1.976	2.451	1.732	2.246	2.571	2.001	1.84	2.357	2.678	2.268	1.393	2.03	2.296	2.337	2.097	2.491	2.266	2.599	1.926	2.454	2.297	2.625	3.738	2.097	2.629	2.24217
s1_20131115_TrioTim	2.322	2.368	2.458	1.617	2.591	2.424	2.18	2.746	2.031	1.968	2.477	1.742	2.373	2.641	1.875	2.089	2.351	2.642	2.286	1.414	2.103	2.338	2.524	2.111	2.605	2.271	2.719	2.048	2.53	2.335	2.756	3.799	2.2	2.76	2.30509
s2_20120725_Verio	2.462	2.858	2.554	1.822	4.016	2.73	2.463	2.665	2.394	2.056	2.569	2.126	2.483	2.752	2.553	2.499	2.501	2.767	2.487	1.726	2.039	2.405	2.517	2.416	2.672	2.314	2.811	2.208	2.78	2.555	2.709	3.561	2.15	2.999	2.46319
s2_20130626_Verio	2.281	2.765	2.579	1.814	3.877	2.802	2.416	2.518	2.38	2.086	2.567	2.134	2.499	2.572	2.598	2.512	2.529	2.618	2.481	1.665	2.073	2.458	2.644	2.431	2.664	2.316	2.829	2.237	2.773	2.503	2.801	3.665	2.211	3.006	2.46627
s3_20120821_Verio	2.463	2.973	2.557	1.798	3.341	2.608	2.44	2.707	2.063	2.088	2.571	1.915	2.475	2.621	2.591	2.294	2.649	2.704	2.367	1.539	2.13	2.261	2.477	2.263	2.784	2.4	2.644	2.175	2.807	2.431	3.055	4.08	2.277	2.725	2.41897
s3_20130716_Verio	2.514	3.121	2.646	1.669	3.264	2.639	2.413	2.605	2.082	2.021	2.62	1.93	2.55	2.57	2.699	2.435	2.596	2.663	2.409	1.505	2.198	2.329	2.614	2.284	2.865	2.457	2.737	2.12	2.833	2.471	3.112	4.13	2.365	2.785	2.44545
s4_20130103_Signa Excite	2.277	2.914	2.644	1.795	4.021	2.748	2.594	3.246	2.77	2.234	2.809	1.759	2.532	2.864	2.01	2.344	2.651	2.571	2.474	1.626	2.199	2.616	2.705	2.219	3.292	2.391	2.937	2.085	2.683	2.765	3.074	3.734	2.29	3.344	2.55831
s4_20130927_Signa Excite	2.251	3.007	2.616	1.769	3.92	2.583	2.522	3.142	2.549	2.192	2.799	1.679	2.538	2.794	1.828	2.344	2.527	2.848	2.498	1.554	2.242	2.497	2.712	2.165	3.106	2.368	2.907	2.061	2.688	2.649	3.148	3.816	2.272	3.199	2.5137
s5_20111222_Signa Excite	2.524	2.665	2.836	1.53	3.836	2.475	2.441	2.742	2.178	2.051	2.592	1.656	2.336	2.771	2.439	2.349	2.592	2.431	2.457	1.354	2.106	2.365	2.761	2.166	2.86	2.344	2.821	2.161	2.715	2.588	2.844	3.428	2.236	2.968	2.44948
s5_20130109_Signa Excite	2.544	2.625	2.673	1.566	3.858	2.341	2.343	2.482	2.067	2.023	2.542	1.66	2.325	2.68	2.225	2.214	2.585	2.566	2.419	1.385	2.066	2.18	2.651	2.028	2.795	2.392	2.75	2.112	2.688	2.518	2.771	3.364	2.126	2.833	2.37937
s7_20120209_TrioTim	2.64	3.131	2.519	1.728	3.086	2.888	2.619	3.014	2.494	2.084	2.969	1.814	2.626	3.146	2.626	2.189	2.612	3.119	2.668	1.352	1.913	2.472	2.462	2.186	3.002	2.733	2.838	2.121	2.978	2.678	2.989	4.075	2.557	3.071	2.53159
s7_20120711_TrioTim	2.566	2.933	2.64	1.868	2.663	2.884	2.564	2.889	2.551	2.23	2.778	1.901	2.604	3.041	2.602	2.506	2.536	3.01	2.643	1.477	2.159	2.45	2.767	2.295	2.852	2.59	2.834	2.183	2.876	2.567	2.82	3.762	2.473	2.873	2.54838
s6_20130514_Signa Excite	2.312	2.768	2.305	1.814	2.999	2.568	2.226	2.68	2.394	2.266	2.697	1.847	2.28	2.793	2.309	2.31	2.406	2.938	2.53	1.494	1.784	2.466	2.342	1.943	2.602	2.615	2.592	1.867	2.735	2.22	2.571	3.942	2.278	2.725	2.33563
s6_20130924_Signa Excite	2.576	2.869	2.5	1.864	3.564	2.768	2.426	2.704	2.521	2.169	2.639	1.899	2.307	2.793	2.442	2.524	2.558	2.979	2.598	1.369	1.927	2.626	2.558	2.083	2.683	2.685	2.692	2.055	2.861	2.439	2.523	3.892	2.362	2.865	2.4485
s8_20130128_Verio	2.753	2.743	2.602	1.882	3.645	2.67	2.601	2.707	2.41	2.314	2.581	1.929	2.273	2.548	2.494	2.522	2.781	2.827	2.431	1.485	2.319	2.616	2.72	2.285	2.988	2.442	2.762	2.303	2.79	2.657	3.198	4.003	2.05	2.965	2.52619
s8_20140114_Verio	2.714	2.729	2.686	1.926	3.537	2.736	2.674	2.773	2.503	2.328	2.734	1.969	2.365	2.638	2.55	2.546	2.782	2.849	2.473	1.525	2.245	2.606	2.742	2.383	3.065	2.562	2.827	2.356	2.792	2.668	3.19	3.94	2.332	2.985	2.57453
s9_20120521_Verio	2.33	2.42	2.406	1.529	2.341	2.534	2.262	2.86	1.908	2.044	2.462	1.675	2.113	2.988	1.894	2.117	2.401	3.173	2.499	1.447	2.027	2.362	2.246	1.944	2.803	2.476	2.602	2.067	2.487	2.516	3.179	3.074	2.161	2.432	2.29408
s9_20130503_Verio	2.245	2.341	2.49	1.462	2.045	2.507	2.143	2.839	1.731	2.012	2.46	1.7	2.018	2.847	1.805	2.252	2.46	3.117	2.494	1.424	1.974	2.333	2.284	1.894	2.649	2.42	2.631	1.949	2.36	2.314	3.079	3.102	2.127	2.47	2.24774
s10_20120510_Verio	2.283	2.682	2.516	1.817	3.375	2.598	2.432	2.812	2.33	2.215	2.607	1.95	2.372	2.437	2.679	2.422	2.554	2.701	2.314	1.528	2.183	2.565	2.549	2.22	2.623	2.369	2.727	2.167	2.665	2.402	3.155	3.689	2.289	2.998	2.4348
s10_20130613_Verio	2.292	2.558	2.509	1.843	3.49	2.623	2.458	2.905	2.282	2.262	2.475	1.924	2.295	2.699	2.605	2.438	2.456	2.78	2.286	1.615	2.205	2.542	2.576	2.218	2.598	2.292	2.689	2.238	2.691	2.445	3.305	3.686	2.309	2.984	2.44509
s11_20120403_TrioTim	2.424	2.383	1.822	1.555	3.14	2.816	2.003	2.929	2.369	1.728	2.592	1.633	2.695	2.938	2.592	1.511	2.281	1.954	1.841	1.209	1.456	2.327	1.737	1.747	3.123	1.894	2.337	1.585	2.404	2.285	1.894	4.077	1.719	2.978	2.09357
s11_20130412_TrioTim	2.493	2.426	2.582	1.95	3.464	2.958	2.585	2.875	2.667	2.333	2.639	2.02	2.619	2.904	2.766	2.613	2.531	2.787	2.684	1.384	2.116	2.423	2.631	2.477	3.001	2.477	2.9	2.233	2.576	2.572	2.764	3.759	2.25	3.036	2.54088
s12_20130703_Signa Excite	2.267	2.95	2.345	1.719	3.224	2.193	2.374	2.798	2.247	2.018	2.521	1.543	2.343	2.578	1.898	2.05	2.517	2.343	2.267	1.497	1.902	2.073	2.429	2.267	2.553	2.291	2.706	2.089	2.354	2.439	2.673	3.553	2.158	2.892	2.30884
s12_20130927_Signa Excite	2.397	2.831	2.384	1.691	3.268	2.247	2.329	2.784	2.26	2.081	2.565	1.556	2.25	2.764	1.999	1.978	2.607	2.356	2.289	1.429	2.055	1.949	2.405	2.303	2.476	2.319	2.666	2.022	2.618	2.621	2.774	3.425	1.957	2.954	2.33845
s13_20120601_Verio	2.382	2.746	2.591	1.784	2.99	2.747	2.42	3.021	2.32	2.297	2.816	1.911	2.621	2.877	2.249	2.337	2.739	2.755	2.466	1.627	2.037	2.5	2.648	2.341	3	2.443	2.806	2.18	2.685	2.573	3.011	3.606	2.069	2.918	2.51942
s13_20130902_Verio	2.369	2.622	2.597	1.845	3.194	2.779	2.443	3.086	2.359	2.333	2.844	1.939	2.607	2.934	2.306	2.194	2.709	2.757	2.499	1.483	2.133	2.435	2.667	2.355	2.978	2.475	2.809	2.212	2.732	2.587	2.999	3.511	1.941	2.92	2.53908
s14_20130607_Sonata	2.348	2.419	2.078	1.816	3.325	2.232	2.169	2.493	2.131	2.028	2.487	2.017	2.372	2.542	2.427	1.87	2.186	2.462	2.068	1.725	1.818	2.22	1.848	2.024	2.428	2.098	2.289	1.909	2.511	2.076	2.435	3.543	1.965	2.875	2.18053
s14_20130925_Sonata	2.467	2.528	2.284	1.769	3.501	2.405	2.19	2.655	2.226	1.951	2.53	1.879	2.446	2.6	2.554	2.003	2.442	2.399	2.209	1.387	1.921	2.307	2.085	2.135	2.5	2.277	2.475	1.974	2.583	2.224	2.418	3.453	2.121	2.821	2.27359
s15_20130625_SIGNA_HDx	2.494	3.22	2.75	1.769	3.576	3.084	2.587	2.985	2.583	2.264	2.804	2.068	2.85	2.883	2.686	2.428	2.483	3.036	2.386	1.366	2.131	2.771	2.439	2.292	3.081	2.675	2.74	2.32	2.882	2.662	2.931	4.112	2.503	3.064	2.57247
s15_20131014_SIGNA_HDx	2.338	2.945	2.677	1.604	3.107	2.817	2.529	2.808	2.548	2.222	2.807	1.962	2.869	2.692	2.413	2.371	2.484	2.917	2.306	1.301	2.062	2.638	2.415	2.335	3.187	2.625	2.778	2.246	2.732	2.574	3.237	4.109	2.421	2.956	2.49954
s16_20120514_TrioTim	2.216	2.507	2.428	1.539	3.18	2.551	2.286	2.729	2.688	1.888	2.478	1.722	2.369	2.947	2.138	2.521	2.492	2.458	2.368	1.349	2.067	2.488	2.536	2.194	2.546	2.407	2.855	2.009	2.528	2.438	2.723	3.39	2.018	2.778	2.37174
s16_20121122_TrioTim	2.283	2.517	2.456	1.698	3.576	2.655	2.286	2.693	2.814	1.903	2.598	1.725	2.418	3.017	2.193	2.385	2.604	2.482	2.512	1.493	2.097	2.592	2.522	2.265	2.599	2.466	2.845	2.112	2.621	2.547	3.016	3.574	1.96	2.922	2.42538
s17_20130618_SIGNA_HDx	2.211	2.271	2.316	1.656	3.338	2.609	2.318	2.749	2.256	2.096	2.513	1.792	2.323	2.579	2.397	2.157	2.304	2.52	2.208	1.62	2.042	2.448	2.454	2.205	2.576	2.28	2.539	2.127	2.496	2.314	2.489	3.606	2.138	2.898	2.3365
s17_20131008_SIGNA_HDx	2.246	2.258	2.336	1.556	3.565	2.524	2.333	2.793	2.191	2.073	2.487	1.706	2.302	2.534	2.329	2.127	2.321	2.516	2.178	1.36	1.962	2.405	2.461	2.188	2.64	2.28	2.558	2.089	2.478	2.303	2.582	3.725	2.113	2.864	2.31586
s18_20121107_Verio	2.136	2.831	2.46	1.79	3.283	2.573	2.505	2.408	2.145	2.164	2.338	2.006	2.243	2.606	2.223	2.485	2.389	2.427	2.275	1.615	2.077	2.534	2.484	2.377	2.847	2.376	2.735	2.176	2.545	2.36	2.376	3.44	2.154	2.847	2.38762
s18_20140107_Verio	2.156	2.773	2.512	1.877	3.435	2.593	2.528	2.467	2.192	2.187	2.436	2.009	2.24	2.845	2.208	2.437	2.389	2.561	2.246	1.714	2.078	2.398	2.516	2.423	2.886	2.386	2.707	2.234	2.627	2.404	2.474	3.574	2.227	2.894	2.42241
s19_20130118_Sonata	2.3	2.31	2.094	1.634	2.85	2.202	2.073	2.564	2.135	1.653	2.212	1.868	2.348	2.567	2.531	1.714	2.194	2.183	2.199	1.365	1.831	2.182	1.86	1.705	2.713	2.014	2.3	1.718	2.426	2.132	2.376	3.005	2.067	2.663	2.09473
s19_20130529_Sonata	2.347	2.223	1.803	1.995	2.765	2.329	2.043	2.57	2.159	1.929	2.167	1.799	2.348	2.669	2.374	1.698	1.97	2.238	2.028	1.405	1.751	2.139	1.71	2.034	2.659	1.814	2.012	1.844	2.499	2.093	1.731	3.173	2.032	2.662	2.07583
s20_20120903_Verio	2.331	2.845	2.503	2.002	3.176	2.779	2.441	2.565	2.542	2.259	2.534	2.125	2.291	2.534	2.896	2.389	2.616	2.604	2.361	1.59	1.99	2.756	2.465	2.366	2.811	2.432	2.722	2.188	2.676	2.418	2.912	3.764	2.181	2.952	2.44933
s20_20130917_Verio	2.335	2.86	2.51	2.02	3.16	2.721	2.384	2.668	2.503	2.231	2.512	2.169	2.233	2.745	2.831	2.351	2.668	2.578	2.39	1.613	2.005	2.699	2.461	2.311	2.793	2.403	2.724	2.155	2.696	2.445	2.953	3.776	2.07	2.896	2.44693
s21_20120323_Signa Excite	2.458	2.263	2.256	1.61	3.962	2.521	2.284	2.747	2.048	2.283	2.561	1.81	2.552	2.784	2.592	2.438	2.365	2.371	2.233	1.217	2.036	2.248	2.508	2.231	2.639	2.234	2.579	2.057	2.588	2.477	2.676	3.469	1.97	2.826	2.36674
s21_20120621_Signa Excite	2.435	2.325	2.334	1.642	4.043	2.449	2.383	2.811	1.954	2.276	2.421	1.738	2.484	2.785	2.654	2.349	2.37	2.399	2.183	1.38	2.031	2.182	2.51	2.306	2.616	2.207	2.574	2.107	2.577	2.504	2.66	3.446	1.987	2.777	2.36937
s22_20130103_Sonata	2.312	2.377	1.745	1.821	3.808	2.292	2.019	2.467	2.065	2.063	2.17	1.885	2.476	2.471	2.554	1.384	2.152	1.983	1.963	1.468	1.804	1.879	1.653	1.985	2.359	1.901	2.011	1.866	2.461	2.154	2.672	2.997	1.838	2.734	2.07798
s22_20131026_Sonata	2.075	2.265	1.766	1.715	3.742	2.195	1.994	2.465	1.741	1.922	2.051	1.738	2.439	2.336	2.49	1.49	1.986	1.628	1.775	1.281	1.684	1.847	1.646	1.871	2.322	1.918	2.01	1.884	2.214	2.02	2.269	3.074	1.857	2.605	2.00055
s23_20121008_Verio	2.379	2.443	2.656	1.726	3.448	2.499	2.463	2.829	2.116	2.063	2.645	1.886	2.385	2.79	2.306	2.389	2.69	2.708	2.499	1.552	2.066	2.523	2.574	2.279	2.814	2.459	2.728	2.164	2.744	2.591	2.919	4.031	2.147	2.876	2.44739
s23_20140125_Verio	2.294	2.367	2.636	1.776	3.463	2.519	2.459	2.843	2.131	2.027	2.715	1.903	2.382	2.639	2.252	2.445	2.635	2.706	2.443	1.518	2.045	2.493	2.621	2.298	2.784	2.488	2.75	2.143	2.767	2.547	2.868	4.112	2.289	2.947	2.44633
s24_20121001_Verio	2.294	2.9	2.4	1.785	3.341	2.612	2.294	2.677	2.306	2.062	2.633	1.857	2.354	2.763	3.307	2.338	2.452	2.79	2.423	1.483	2.076	2.571	2.435	2.217	2.606	2.364	2.61	1.985	2.631	2.38	3.15	3.609	1.915	2.804	2.37357
s24_20131028_Verio	2.323	2.836	2.408	1.806	3.278	2.6	2.346	2.742	2.362	2.121	2.547	1.904	2.408	2.806	3.304	2.377	2.508	2.753	2.45	1.517	2.107	2.543	2.459	2.221	2.562	2.385	2.645	2.043	2.694	2.498	3.271	3.748	1.954	2.837	2.4084
s25_20120427_Sonata	2.376	2.656	2.373	1.815	3.798	2.37	2.384	2.817	2.122	2.068	2.576	1.818	2.748	2.876	2.159	2.112	2.514	2.394	2.25	1.576	1.883	2.499	2.147	2.219	2.992	2.357	2.54	2.047	2.747	2.458	2.868	3.564	2.452	3.228	2.36791
s25_20120928_Sonata	2.235	2.678	2.157	1.812	3.732	2.371	2.286	2.702	2.25	2.018	2.46	1.825	2.619	2.765	2.194	2.07	2.253	2.522	2.305	1.563	1.809	2.638	2.051	2.123	2.892	2.261	2.453	1.971	2.637	2.274	2.553	3.363	2.244	3.167	2.28315
s26_20120316_Signa Excite	2.185	2.335	2.361	1.696	3.395	2.44	2.107	2.336	1.913	2.074	2.534	1.572	2.215	2.499	2.495	2.073	2.367	2.616	2.244	1.536	1.907	2.233	2.474	2.015	2.769	2.276	2.596	1.937	2.579	2.195	2.782	3.618	2.22	2.787	2.25425
s26_20120615_Signa Excite	2.242	2.553	2.353	1.737	3.301	2.415	2.14	2.395	1.898	2.111	2.503	1.51	2.18	2.55	2.605	2.07	2.397	2.445	2.219	1.409	1.838	2.231	2.415	2.066	2.82	2.249	2.594	1.899	2.554	2.181	2.348	3.687	2.187	2.81	2.24666
s27_20120402_Signa Excite	2.461	2.176	2.442	1.705	3.658	2.523	2.14	2.591	2.267	2.145	2.625	1.852	2.551	2.588	2.456	2.164	2.321	2.55	2.211	1.309	1.85	2.207	2.433	2.129	2.682	2.465	2.697	1.999	2.415	2.525	2.906	3.709	1.793	2.548	2.32776
s27_20120704_Signa Excite	2.512	2.239	2.408	1.777	3.652	2.577	2.179	2.585	2.331	2.242	2.667	1.907	2.57	2.571	2.483	2.231	2.338	2.567	2.236	1.341	1.829	2.345	2.416	2.149	2.703	2.463	2.671	1.966	2.453	2.506	2.984	3.573	1.87	2.557	2.34131
s28_20130703_TrioTim	2.48	2.916	2.548	1.692	3.115	2.747	2.589	2.863	2.123	2.459	2.531	1.844	2.614	2.875	2.465	2.543	2.588	2.294	2.273	1.607	2.038	2.471	2.731	2.263	2.962	2.355	2.876	2.277	2.628	2.574	2.674	3.424	2.154	2.985	2.49689
s28_20140120_TrioTim	2.535	2.936	2.565	1.693	3.337	2.728	2.611	2.972	2.185	2.462	2.658	1.869	2.662	2.94	2.512	2.596	2.667	2.312	2.333	1.623	2.037	2.472	2.767	2.342	3.025	2.392	2.919	2.31	2.666	2.601	2.635	3.511	2.199	2.995	2.53541
s29_20130130_Signa Excite	2.193	2.399	2.19	1.647	3.05	2.338	2.137	2.582	1.942	1.924	2.269	1.639	1.95	2.398	2.3	2.136	2.328	2.329	2.189	1.509	1.732	2.027	2.333	1.772	2.257	2.001	2.333	1.893	2.426	1.958	2.367	3.372	2.043	2.662	2.11872
s29_20140213_Signa Excite	2.256	2.606	2.164	1.684	3.271	2.51	2.273	2.753	1.962	2.082	2.296	1.723	2.042	2.508	2.373	2.155	2.341	2.48	2.201	1.48	1.716	2.174	2.392	1.892	2.405	2.024	2.473	1.947	2.494	2.074	2.412	3.526	2.046	2.737	2.20096
s30_20120919_Sonata	1.79	2.371	2.134	1.885	3.319	2.456	2.309	2.587	1.831	2.176	2.648	2.012	2.362	2.651	2.365	1.87	2.145	2.719	2.169	1.986	1.726	2.345	1.86	2.074	2.557	2.313	2.532	2.007	2.548	2.142	2.969	3.425	1.938	2.89	2.26022
s30_20130625_Sonata	1.895	2.285	2.136	1.7	3.485	2.394	2.31	2.632	1.878	2.103	2.568	1.851	2.259	2.721	2.395	1.98	2.15	2.631	2.223	1.871	1.775	2.395	1.986	2.068	2.426	2.329	2.572	2.083	2.603	2.287	3.323	3.31	2.033	2.873	2.27995
s31_20120823_Verio	2.392	2.6	2.52	1.945	3.473	2.652	2.411	2.446	2.7	2.092	2.439	1.974	2.338	2.356	2.193	2.335	2.354	2.467	2.384	1.723	1.912	2.484	2.463	2.376	2.718	2.295	2.7	2.289	2.517	2.233	2.745	3.709	2.282	2.806	2.37726
s31_20130823_Verio	2.368	2.389	2.517	1.89	3.293	2.566	2.348	2.58	2.647	2.079	2.347	1.916	2.289	2.579	2.155	2.371	2.42	2.522	2.414	1.65	1.934	2.428	2.498	2.349	2.706	2.306	2.621	2.25	2.671	2.377	2.624	3.865	2.448	2.784	2.37827
s32_20121226_Signa Excite	2.371	2.761	2.36	1.601	3.348	2.46	2.065	2.483	2.328	2.043	2.302	1.522	2.182	2.519	2.086	2.266	2.292	2.265	1.995	1.338	1.997	2.209	2.408	1.931	2.589	2.324	2.523	1.849	2.433	2.369	2.715	3.905	2.242	2.703	2.23711
s32_20130704_Signa Excite	2.379	2.762	2.356	1.645	3.545	2.514	2.089	2.519	2.267	2.03	2.285	1.56	2.116	2.52	2.146	2.176	2.31	2.315	2.111	1.395	2.024	2.203	2.494	1.899	2.612	2.294	2.54	1.896	2.459	2.347	2.622	3.927	2.321	2.858	2.25792
s33_20121215_Signa Excite	2.748	2.879	2.316	1.65	3.231	2.626	2.276	2.798	2.242	2.184	2.483	1.648	2.249	2.899	2.655	1.898	2.524	2.856	2.342	1.383	1.974	2.496	2.141	2.038	2.595	2.237	2.59	2	2.878	2.532	3.145	3.995	2.299	3.013	2.34282
s33_20131002_Signa Excite	2.785	3.213	2.545	1.695	3.559	2.785	2.434	3.009	2.504	2.228	2.703	1.73	2.396	3.053	2.982	2.094	2.582	3.172	2.629	1.462	2.074	2.774	2.244	2.192	2.718	2.529	2.801	2.132	3.017	2.618	3.424	4.158	2.209	3.063	2.49422
s34_20130102_Signa Excite	2.198	2.489	2.564	1.606	3.489	2.493	2.358	2.62	2.626	2.092	2.554	1.841	2.317	2.777	2.416	2.397	2.546	2.671	2.395	1.61	1.974	2.051	2.457	2.218	2.805	2.492	2.767	2.042	2.772	2.438	3.269	3.827	2.038	3.085	2.4062
s34_20131225_Signa Excite	2.284	2.5	2.504	1.562	3.615	2.51	2.332	2.668	2.712	2.089	2.525	1.85	2.352	2.785	2.459	2.528	2.563	2.666	2.347	1.509	1.991	2.08	2.405	2.207	2.844	2.488	2.772	2.025	2.761	2.48	3.457	3.701	2.046	3.081	2.40679
s35_20130726_Signa Excite	2.534	2.755	2.416	1.63	3.618	2.591	2.357	2.749	2.575	2.134	2.483	1.665	2.165	2.729	2.398	2.111	2.422	2.774	2.302	1.43	2.072	2.433	2.438	2.246	2.631	2.299	2.724	2.053	2.706	2.377	2.519	3.71	2.185	2.851	2.37535
s35_20131104_Signa Excite	2.651	2.697	2.466	1.72	3.676	2.733	2.478	2.818	2.556	2.256	2.511	1.752	2.219	2.797	2.496	2.143	2.444	2.748	2.312	1.44	2.085	2.497	2.421	2.371	2.6	2.342	2.721	2.133	2.801	2.522	2.456	3.688	2.388	2.961	2.43889
s36_20130814_TrioTim	2.526	2.933	2.426	1.599	3.123	2.588	2.371	2.668	2.317	1.998	2.564	2.03	2.948	2.736	2.93	2.264	2.547	2.326	2.295	1.441	2.111	2.368	2.509	2.24	2.891	2.265	2.503	2.156	2.546	2.476	2.62	3.612	1.813	3.015	2.40119
s36_20130828_TrioTim	2.567	2.784	2.359	1.606	2.956	2.563	2.354	2.655	2.369	1.922	2.526	2.041	2.989	2.733	2.96	2.216	2.511	2.34	2.299	1.45	2.111	2.357	2.441	2.226	2.95	2.254	2.47	2.155	2.502	2.435	2.638	3.574	1.755	2.988	2.37568
