# Supplementary material for: Reproducibility of Brain Morphometry from Short-Term Repeat Clinical MRI Examinations: A Retrospective Study
Source: PLoS One. 2016 Jan 26;11(1):e0146913. doi: 10.1371/journal.pone.0146913 (PMC4727912; doi:10.1371/journal.pone.0146913)
Supplement: S1 File — (ZIP) [file pone.0146913.s001.zip › data/lh.aparc.vol.dat]

lh.aparc.volume	lh_bankssts_volume	lh_caudalanteriorcingulate_volume	lh_caudalmiddlefrontal_volume	lh_cuneus_volume	lh_entorhinal_volume	lh_fusiform_volume	lh_inferiorparietal_volume	lh_inferiortemporal_volume	lh_isthmuscingulate_volume	lh_lateraloccipital_volume	lh_lateralorbitofrontal_volume	lh_lingual_volume	lh_medialorbitofrontal_volume	lh_middletemporal_volume	lh_parahippocampal_volume	lh_paracentral_volume	lh_parsopercularis_volume	lh_parsorbitalis_volume	lh_parstriangularis_volume	lh_pericalcarine_volume	lh_postcentral_volume	lh_posteriorcingulate_volume	lh_precentral_volume	lh_precuneus_volume	lh_rostralanteriorcingulate_volume	lh_rostralmiddlefrontal_volume	lh_superiorfrontal_volume	lh_superiorparietal_volume	lh_superiortemporal_volume	lh_supramarginal_volume	lh_frontalpole_volume	lh_temporalpole_volume	lh_transversetemporal_volume	lh_insula_volume
s1_20130417_TrioTim	2721	1604	4319	2052	1256	8371	10191	7242	2385	10001	5934	5109	4717	6941	1320	2337	3794	1994	3133	1716	8743	3244	11430	7446	2376	12407	18011	12730	9919	10944	522	2026	1085	6115
s1_20131115_TrioTim	2828	1657	4473	2067	1306	8363	10610	7202	2269	10044	6016	5136	5147	7205	1292	2570	3856	1959	3231	1858	9073	3180	12189	7508	2493	12742	18933	13460	10345	11333	566	2035	1140	6419
s2_20120725_Verio	2716	2044	7721	3375	1921	10635	11355	9247	2907	11810	7775	7849	5589	10239	2333	3155	4660	2090	4339	2428	10535	3925	15645	9995	2592	15111	24798	16326	13286	13156	663	2425	1388	7188
s2_20130626_Verio	2392	1959	7666	3236	1711	10563	11034	8063	2862	11659	7644	7819	4934	8838	2338	3042	4647	1937	4275	2282	10437	3932	16046	9973	2626	15052	24720	16189	12716	12273	680	2427	1429	7110
s3_20120821_Verio	2056	1955	7046	2600	1564	12144	14282	10112	2622	9047	6988	5815	5257	9550	2203	3875	4771	2251	3849	2370	9876	2782	14101	9263	2682	14858	22828	12502	11830	8599	907	2486	1185	5870
s3_20130716_Verio	2084	1983	7243	2483	1631	11968	14565	9311	2555	8759	7012	5863	5415	9164	2263	4112	4807	2242	3878	2271	10290	2820	14737	9480	2636	15167	23659	12298	11639	9181	919	2506	1211	6015
s4_20130103_Signa Excite	1478	1246	5617	2285	1529	8553	9964	11951	2227	9385	7241	4299	5363	8815	1807	3314	4882	1759	3460	1430	9434	2251	13316	8058	2073	15844	20166	9638	9877	9084	742	2551	1100	6806
s4_20130927_Signa Excite	1432	1352	5488	2220	1592	8147	9824	11487	2074	9356	7264	4107	5416	8663	1644	3278	4691	1836	3462	1430	9644	2170	13319	7980	2044	15557	20006	9587	9897	8889	829	2601	1110	6508
s5_20111222_Signa Excite	2032	1953	6262	1845	1778	7836	8455	8714	1976	8528	5735	4161	4521	7673	1738	2873	4414	2033	4177	1378	8170	2934	13395	6824	2527	11569	18056	11607	9722	10189	857	2691	1189	7038
s5_20130109_Signa Excite	2053	2031	5945	1802	1673	7348	8071	8052	1969	8416	5544	4068	4461	7377	1563	2735	4279	2053	4028	1418	7933	2762	12876	6438	2437	11152	17270	11223	9503	9911	793	2548	1133	6870
s7_20120209_TrioTim	2781	2565	6500	2437	1827	11854	11818	12002	2407	11058	7156	4631	5423	11511	1855	3096	4071	2380	3449	1557	10382	3650	12228	8276	3209	14854	21537	14651	11757	9610	821	2601	1129	6815
s7_20120711_TrioTim	2666	2290	6651	2515	1602	11164	11484	10976	2323	11602	6625	4822	5172	10848	1813	3392	3858	2166	3247	1693	10858	3489	13011	8535	2990	13650	21180	14623	11130	9098	709	2298	1063	6192
s6_20130514_Signa Excite	2358	1987	5602	2245	1918	9043	10017	10255	2136	10711	6761	5062	4315	9021	1646	2867	3553	2008	3077	1541	8688	3335	10819	6917	2476	13208	18630	11869	10000	7797	649	2902	970	5494
s6_20130924_Signa Excite	2586	2020	5850	2286	2207	9702	10678	10476	2261	10541	6648	5221	4559	9010	1694	3124	3770	2068	3148	1430	9254	3499	11524	7361	2595	13580	18927	12698	10435	8430	677	2903	999	5727
s8_20130128_Verio	2998	1802	7457	3177	1777	9056	14042	10807	3716	12948	8449	5857	4846	9958	2627	4350	5569	2353	3548	1725	12172	3332	14505	10980	2699	13495	24734	14451	13235	13294	753	2677	1518	7651
s8_20140114_Verio	2963	1748	7446	3167	1741	9066	14306	11200	3713	13025	8493	5952	5244	10810	2632	4257	5509	2407	3561	1716	11563	3266	14352	11263	2767	13682	24521	14519	13162	12900	763	2673	1616	7625
s9_20120521_Verio	1974	1466	5051	1741	989	8465	9631	7089	1647	8405	5204	4759	3881	8157	1348	2476	3838	1772	2726	1538	8546	2545	10095	6383	2526	10465	15641	9880	8718	9065	606	2458	910	5474
s9_20130503_Verio	1819	1469	5018	1624	944	8258	8792	6927	1561	8144	5006	4637	3683	7894	1256	2513	3814	1751	2734	1481	8187	2433	9885	6021	2393	10066	15354	9026	8390	8754	569	2418	880	5477
s10_20120510_Verio	1832	1602	6439	2657	2062	9435	11357	11656	2553	11397	8245	6772	5334	7018	2083	3013	5939	1893	3609	1912	9655	3369	12200	8823	2224	13123	21817	13827	10492	10468	924	2297	1274	7420
s10_20130613_Verio	1932	1570	6527	2673	2136	9395	11587	12824	2553	11640	7950	6639	4950	9172	2000	3043	5915	1860	3621	2017	10514	3362	12641	8962	2171	12791	21624	14441	11584	11713	933	2390	1307	7371
s11_20120403_TrioTim	2969	1531	4506	3102	1563	10384	10672	8788	1978	9732	6350	6376	4799	11215	2000	2559	3079	1342	2466	1578	6678	2116	9333	6841	2513	11251	18460	9256	10851	10036	632	2190	912	6971
s11_20130412_TrioTim	2956	1557	6004	3183	1796	10475	12517	8598	2054	11704	6321	7054	4594	10542	1997	4025	3235	1578	3211	1862	8499	2127	12878	9072	2410	13478	21654	12103	10735	10469	710	2032	1044	7018
s12_20130703_Signa Excite	1694	1629	4948	1925	1486	5843	8298	7880	1773	7658	5616	3777	3957	6691	1411	2446	3625	1483	2864	1702	7232	2334	11550	6904	2088	11655	15961	8689	8597	7148	560	2263	795	6005
s12_20130927_Signa Excite	1688	1562	4791	1925	1544	5956	7847	7622	1786	7726	5535	3886	3860	7116	1442	2342	3571	1405	2785	1584	7838	2205	11432	6892	2039	11313	15592	8200	9788	7546	565	2200	721	6023
s13_20120601_Verio	2229	1526	6538	2913	2189	11061	14351	15220	2961	10652	8685	5179	6549	11749	2031	3818	4335	2499	3374	1684	10472	3518	16352	10568	3276	15871	22536	14275	12055	11123	934	2796	1075	8081
s13_20130902_Verio	2207	1468	6505	3068	2257	11278	14437	15530	2977	10865	8730	5252	6579	12170	2088	3630	4200	2517	3375	1524	10796	3508	16406	10616	3287	16028	22625	14447	12187	10960	923	2708	1053	7936
s14_20130607_Sonata	2412	1442	5135	2793	1799	9547	11291	9870	2621	12094	8150	6585	5375	10025	1860	2658	4427	1996	3107	2417	8516	2680	10025	9352	2586	14454	20073	12255	12384	12352	579	3252	1005	7968
s14_20130925_Sonata	2484	1450	5735	2784	2287	10014	11226	10200	2634	11459	8250	6249	5365	10129	1986	2892	4917	1982	3309	1910	9217	2718	11482	10032	2578	15730	21907	12621	12581	13259	560	3060	1039	7568
s15_20130625_SIGNA_HDx	2401	2217	5161	2360	2347	9841	13379	11031	2325	11260	6971	6258	5783	9349	2390	3065	3878	2129	3562	1551	9038	3145	11429	8938	2753	13111	18416	13040	9937	9995	769	2685	1023	5764
s15_20131014_SIGNA_HDx	2225	2092	5131	2224	2091	8898	13064	10553	2291	11039	6738	6071	5673	8849	2069	3012	3951	2052	3589	1454	8811	2968	11401	9014	2834	13191	18582	12943	9520	9576	878	2655	958	5618
s16_20120514_TrioTim	1846	1595	5936	2407	1653	7735	12519	9060	2437	9139	6164	4607	4936	11122	1703	3336	3578	1300	2895	2013	8893	3243	11212	8054	2300	13638	19177	10373	9351	8808	742	2236	905	6141
s16_20121122_TrioTim	1934	1568	6138	2596	1790	8072	12408	9200	2547	8751	6554	4606	5143	11549	1739	3288	3780	1214	2969	2203	9268	3465	11356	8349	2320	14051	19175	10760	9755	9317	741	2261	947	6450
s17_20130618_SIGNA_HDx	2336	1630	6867	2549	2221	10756	11751	13365	2858	11214	7909	5903	5104	12140	1937	3298	6150	1919	3817	2107	10816	3513	14137	8805	3057	14927	23604	13932	12713	13008	485	2800	1372	8031
s17_20131008_SIGNA_HDx	2309	1527	6690	2465	2418	10354	11644	13290	2950	10860	7576	5647	4961	11778	1898	3210	6099	1892	3722	1713	10226	3413	14046	8692	3049	14672	23160	13446	12460	12633	511	2808	1342	7881
s18_20121107_Verio	1808	1785	5576	3011	2268	10602	12713	7963	2668	11372	7132	6730	4825	9500	1999	4009	4957	1669	3053	2713	11627	3222	13298	10373	3075	17890	23456	15156	12042	11578	695	2317	1212	7117
s18_20140107_Verio	1789	1789	5564	3054	2277	10638	12859	8327	2704	11405	7405	6637	4857	11686	2036	3854	5239	1871	3242	2876	11959	3079	13489	10494	3064	18162	23030	15329	12739	11913	729	2395	1244	7144
s19_20130118_Sonata	2646	1283	5605	2383	1627	8866	10858	10752	1990	9787	6389	5521	4651	9596	2428	2363	3959	1732	3162	1423	8817	2173	10957	7038	1858	13106	16373	9122	10996	9621	508	1448	877	6120
s19_20130529_Sonata	2785	1268	4758	2800	1644	9442	10779	10878	2033	11389	6607	5758	4967	10070	2441	2301	3551	1706	3015	1516	8349	2115	9792	8288	1817	12111	14774	9596	11353	9523	444	1579	906	6247
s20_20120903_Verio	2911	2114	5512	3309	1717	9899	13817	9507	2330	9936	7048	7199	4868	8702	2332	3104	3901	1962	2936	2191	8797	3785	12470	8525	2370	14913	19956	12054	11514	11848	686	2383	912	6071
s20_20130917_Verio	2949	2127	5565	3465	1721	9687	13533	10448	2497	9527	7007	7291	4881	10378	2292	3090	3925	1954	2956	2237	8981	3741	12567	8406	2294	14814	20034	11948	12101	12278	695	2325	868	6030
s21_20120323_Signa Excite	2172	1666	5977	2139	2292	7071	11922	10516	2358	12302	6662	5033	4933	11264	2123	2955	4304	1460	3133	1188	9880	2985	13329	9436	2523	14810	22063	10925	11454	10188	773	2215	946	6904
s21_20120621_Signa Excite	2226	1675	6020	2183	2403	6954	12149	10650	2340	11242	6321	4795	4779	11145	2218	2837	4253	1406	3078	1381	9901	2941	13286	9678	2394	14449	21953	11076	11292	10302	727	2121	933	6769
s22_20130103_Sonata	2841	1905	4962	3027	2147	7816	12914	11592	2411	12958	7130	5739	5898	11870	2256	1896	4095	1277	2986	1924	9906	3188	10151	9694	2658	14568	18491	11012	12394	10444	609	2417	1068	8011
s22_20131026_Sonata	2607	1894	5169	2913	2142	7882	12756	11768	2087	12407	6751	5602	5632	11496	2258	2076	3920	1173	2813	1598	9424	3197	10402	9119	2720	15172	19263	10907	11525	9890	613	2434	1112	7810
s23_20121008_Verio	2829	1483	6562	3017	2178	9158	14161	13330	2781	11947	7827	5933	5190	11004	2005	3218	5897	2094	4095	2511	9421	3765	13595	10285	3489	14756	21647	12875	12064	13048	714	2690	1309	7028
s23_20140125_Verio	2619	1450	6510	3014	2165	9153	13938	13019	2780	11637	7929	5785	5136	9886	1949	3185	5753	2047	3948	2456	9220	3725	13549	10202	3302	14935	21469	12631	11999	12596	676	2695	1333	6911
s24_20121001_Verio	2049	1574	5408	2379	2082	7320	10669	8737	1860	9188	5302	4878	4490	9192	2130	2649	3128	1510	2272	1584	8806	2757	10530	6905	2396	12650	14088	10221	10812	8371	846	2708	815	5406
s24_20131028_Verio	2094	1574	5603	2364	2080	7399	11173	9196	1979	9564	5230	4995	4578	9939	2171	2772	3314	1538	2307	1684	9388	2798	10892	7178	2399	13069	14526	10783	11262	8991	880	2988	870	5539
s25_20120427_Sonata	2993	1449	7350	2972	2084	9040	13124	11583	2738	9842	8466	6825	6459	13270	1906	3298	5590	1819	3678	2581	9411	2806	12287	10006	2958	14943	22184	13287	14686	10550	469	2256	1404	8701
s25_20120928_Sonata	2800	1501	7043	2991	2002	9192	13084	11197	2699	9672	8370	6816	6348	12798	1963	3311	5270	1928	3826	2552	9544	3004	12275	10060	2897	15008	22436	13424	14547	10418	535	2179	1325	8495
s26_20120316_Signa Excite	1892	1423	5405	2888	2278	9356	9567	10055	2094	10489	6835	4133	3782	10219	2169	2925	5357	1956	3337	1803	9520	2491	12356	7492	2275	13616	19590	12046	9847	10055	704	3070	1153	5935
s26_20120615_Signa Excite	1937	1470	5402	2873	2392	9317	9595	10089	2140	10570	6648	4076	3602	10265	2243	2889	5325	1896	3354	1630	9117	2484	12037	7559	2354	13447	19513	11751	9696	9870	410	3092	1114	5913
s27_20120402_Signa Excite	2586	1105	5148	2382	2164	7473	11140	10023	1854	10207	6957	5679	4532	10457	2007	2715	4967	1920	2431	1169	8597	2019	11239	7273	2198	13586	19090	10933	9590	8424	632	2304	765	5155
s27_20120704_Signa Excite	2656	1156	5131	2516	2175	7835	11400	10153	1869	10644	7130	5947	4361	10328	2109	2804	4955	1900	2461	1179	8652	2128	11392	7290	2261	13718	19295	10953	9754	8435	638	2343	794	5252
s28_20130703_TrioTim	2645	2279	6172	2828	1872	11418	13831	12408	2914	11751	7456	7205	5799	11179	2249	3435	3974	1911	3837	2412	9113	3533	13472	10845	2946	17047	22459	14814	11135	14788	599	2403	1354	7515
s28_20140120_TrioTim	2647	2313	6215	2834	1843	11324	13950	12675	2963	11959	7910	7242	5842	11519	2303	3543	4064	1993	3913	2448	9104	3510	13537	11099	3020	17471	22828	15091	11291	14954	630	2515	1367	7546
s29_20130130_Signa Excite	2493	1334	5095	2358	2005	7361	9278	10689	1751	8276	5891	4845	4140	9134	1623	2957	3555	1593	2755	2066	7464	2074	11999	7591	2495	14133	17054	12190	9101	8388	638	2153	933	6018
s29_20140213_Signa Excite	2551	1453	4957	2438	2029	7735	9678	11182	1862	8847	5940	5199	4241	9323	1713	2907	3635	1653	2819	2034	7430	2211	12150	8083	2504	14304	17331	12413	9278	8631	586	2193	924	6160
s30_20120919_Sonata	1598	1388	6810	2590	1430	8400	11205	12737	2532	11878	8054	4979	5052	12399	2118	3012	5483	2000	3699	1748	8606	3456	10313	7415	2786	17251	21569	12369	11484	8529	854	2576	1185	7704
s30_20130625_Sonata	1718	1383	6869	2456	1616	8432	11720	12724	2542	11618	7754	4774	4914	12617	2197	3377	5623	1943	3828	1561	9373	3589	11206	7674	2729	17140	22226	13158	11689	9441	823	2419	1205	7731
s31_20120823_Verio	2129	1373	6871	2392	1764	9158	12190	8206	2841	12180	7833	7321	5366	7286	2165	3944	6268	1994	3258	2166	8501	2774	12803	9208	2793	12431	20637	13061	9276	8550	520	2854	1042	7349
s31_20130823_Verio	2187	1338	6848	2307	1729	8936	12194	9099	2818	11978	7609	7068	5289	9036	2075	3939	6710	2018	3423	2109	9142	2714	13595	9174	2760	12507	20000	12834	10353	9756	499	2733	1094	7340
s32_20121226_Signa Excite	2138	1660	4738	2308	2210	10269	10819	8620	1879	9485	5915	4407	4153	9054	1815	2646	4089	1546	2776	1429	9357	2286	11393	7592	2397	13014	18096	9839	10067	8992	656	2779	869	5790
s32_20130704_Signa Excite	2099	1694	4575	2354	2246	10271	10911	8569	1787	9874	5933	4418	3882	9009	1844	2573	4167	1588	2993	1486	9498	2323	11617	7479	2464	13054	18208	10118	10063	8849	498	2981	893	5983
s33_20121215_Signa Excite	2229	1643	4446	2373	2078	6783	10283	9220	1952	10458	6463	5785	3691	9943	1881	2384	4664	1933	3222	1642	7678	3276	10586	7792	1734	11465	16700	10267	10161	9030	581	2616	798	6220
s33_20131002_Signa Excite	2423	1875	4925	2492	2188	7405	11286	9961	2391	10901	7085	6205	3973	10572	2064	2628	5001	2169	3602	1717	8364	3704	11308	8675	2128	12762	18191	11222	10875	9765	570	2773	824	6479
s34_20130102_Signa Excite	2334	1530	5523	2618	2718	11272	13877	10818	2489	10710	7501	5132	5249	11197	2269	3253	4493	1741	3263	1949	10014	2685	13160	9687	2941	16615	22961	12872	12439	9464	707	3074	937	6248
s34_20131225_Signa Excite	2441	1593	5393	2499	2853	11308	13676	10950	2616	10401	7413	5241	5326	11280	2329	3330	4528	1755	3156	1856	9936	2683	13040	9624	3096	16643	22971	12600	12399	9560	697	3150	900	6272
s35_20130726_Signa Excite	2577	1751	5682	2466	1973	10787	12021	10192	2559	12297	6726	4463	3934	9633	1971	3254	3749	2347	3046	1680	10236	2725	12827	8041	2112	15150	19921	11189	10340	8325	614	2211	960	6043
s35_20131104_Signa Excite	2712	1780	5921	2602	2060	11247	12570	10483	2622	11636	6836	4781	4084	9988	2012	3254	3862	2392	3106	1683	10388	2809	12709	8296	2107	15748	20230	11487	10643	8758	743	2237	1046	6289
s36_20130814_TrioTim	2754	2595	6695	1875	1717	8346	11176	11333	2445	8558	5792	5534	5116	9580	1764	3360	4321	1159	3383	1336	10938	3256	12401	8921	3080	12756	18350	12107	10586	13495	987	2411	1126	6639
s36_20130828_TrioTim	2807	2535	6524	1869	1614	8147	11014	11067	2458	8313	5787	5572	4614	9511	1754	3259	4186	1190	3331	1352	10789	3221	12008	8868	3124	12668	18092	12047	10481	13258	970	2371	1108	6574
