# Supplementary material for: Reproducibility of Brain Morphometry from Short-Term Repeat Clinical MRI Examinations: A Retrospective Study
Source: PLoS One. 2016 Jan 26;11(1):e0146913. doi: 10.1371/journal.pone.0146913 (PMC4727912; doi:10.1371/journal.pone.0146913)
Supplement: S1 File — (ZIP) [file pone.0146913.s001.zip › data/rh.a2009s.area.dat]

rh.aparc.a2009s.area	rh_G_and_S_frontomargin_area	rh_G_and_S_occipital_inf_area	rh_G_and_S_paracentral_area	rh_G_and_S_subcentral_area	rh_G_and_S_transv_frontopol_area	rh_G_and_S_cingul-Ant_area	rh_G_and_S_cingul-Mid-Ant_area	rh_G_and_S_cingul-Mid-Post_area	rh_G_cingul-Post-dorsal_area	rh_G_cingul-Post-ventral_area	rh_G_cuneus_area	rh_G_front_inf-Opercular_area	rh_G_front_inf-Orbital_area	rh_G_front_inf-Triangul_area	rh_G_front_middle_area	rh_G_front_sup_area	rh_G_Ins_lg_and_S_cent_ins_area	rh_G_insular_short_area	rh_G_occipital_middle_area	rh_G_occipital_sup_area	rh_G_oc-temp_lat-fusifor_area	rh_G_oc-temp_med-Lingual_area	rh_G_oc-temp_med-Parahip_area	rh_G_orbital_area	rh_G_pariet_inf-Angular_area	rh_G_pariet_inf-Supramar_area	rh_G_parietal_sup_area	rh_G_postcentral_area	rh_G_precentral_area	rh_G_precuneus_area	rh_G_rectus_area	rh_G_subcallosal_area	rh_G_temp_sup-G_T_transv_area	rh_G_temp_sup-Lateral_area	rh_G_temp_sup-Plan_polar_area	rh_G_temp_sup-Plan_tempo_area	rh_G_temporal_inf_area	rh_G_temporal_middle_area	rh_Lat_Fis-ant-Horizont_area	rh_Lat_Fis-ant-Vertical_area	rh_Lat_Fis-post_area	rh_Pole_occipital_area	rh_Pole_temporal_area	rh_S_calcarine_area	rh_S_central_area	rh_S_cingul-Marginalis_area	rh_S_circular_insula_ant_area	rh_S_circular_insula_inf_area	rh_S_circular_insula_sup_area
s1_20130417_TrioTim	692	847	830	847	528	1553	953	876	290	130	1385	775	190	548	2211	4944	340	221	1744	1077	1218	1733	1027	1419	2216	1551	1525	1301	1635	1512	414	142	243	1021	476	488	1234	1418	209	128	1137	2095	744	1663	2244	915	370	855	1071
s1_20131115_TrioTim	710	852	809	850	575	1542	964	893	289	140	1429	767	191	594	2238	4828	353	215	1734	1067	1186	1755	981	1338	2172	1518	1469	1209	1648	1544	382	186	258	1024	484	485	1177	1443	213	127	1149	2097	726	1750	2305	911	376	855	1066
s2_20120725_Verio	766	914	842	901	752	1649	1233	1050	513	190	1574	820	294	1281	2676	5288	300	450	1265	1068	1436	1849	975	2020	2621	1757	2241	1331	1971	2146	530	396	262	1322	527	557	1880	2215	365	190	913	2408	1277	1884	2397	983	610	809	985
s2_20130626_Verio	772	927	831	910	758	1645	1208	1010	472	174	1545	820	306	1285	2605	5247	283	402	1248	1030	1347	1850	982	2020	2583	1745	2167	1270	1872	2115	553	396	248	1316	534	554	1751	2153	360	181	921	2307	1292	1826	2321	947	603	807	1002
s3_20120821_Verio	784	689	969	768	672	2091	1049	979	386	183	1509	964	248	941	2972	4894	370	458	1479	1218	1540	2098	943	1742	2586	1810	1714	1405	1859	1558	387	338	227	1249	588	343	2070	1896	297	154	782	2588	1288	2063	2283	1202	417	717	947
s3_20130716_Verio	743	674	951	722	647	2100	1052	983	345	189	1484	889	231	836	2929	4768	390	445	1551	1285	1527	2090	982	1598	2509	1602	1729	1280	1765	1539	381	319	235	1058	566	331	1757	1546	296	152	780	2583	1220	2064	2271	1203	401	724	953
s4_20130103_Signa Excite	423	577	771	1066	635	1254	788	867	324	153	1043	891	256	535	2262	4031	267	264	1712	932	817	1349	847	1554	1559	1439	1304	1090	1610	1626	538	324	277	1040	409	466	1486	1881	167	81	1066	1840	1193	1338	1940	984	410	826	891
s4_20130927_Signa Excite	458	595	769	1030	752	1278	771	882	338	157	1057	872	259	535	2293	4087	267	282	1680	929	878	1382	758	1576	1605	1454	1312	1129	1665	1669	561	380	282	1024	395	466	1457	1859	167	82	1066	1779	1146	1347	1943	989	415	822	889
s5_20111222_Signa Excite	476	546	618	906	522	1547	861	806	331	145	1100	851	273	907	2015	4091	292	312	1054	969	1085	1683	853	1665	1747	1536	1204	1106	1337	1114	469	142	283	1131	421	346	1707	1526	307	136	828	2011	1197	1556	2015	856	504	871	827
s5_20130109_Signa Excite	494	549	622	888	558	1548	829	798	313	147	1096	869	266	900	2039	3994	296	317	1056	965	1129	1692	864	1632	1735	1550	1195	1106	1323	1114	460	190	308	1134	427	326	1695	1549	281	121	831	2015	1129	1519	2027	854	524	874	827
s7_20120209_TrioTim	680	910	789	814	690	1658	925	749	302	119	1323	820	189	561	2944	4162	304	337	1533	986	928	1805	1011	1550	2264	2637	1669	1499	1853	1780	502	190	249	1032	506	574	1785	2078	301	123	1058	2166	1245	1399	2152	730	316	994	801
s7_20120711_TrioTim	661	898	648	818	674	1663	893	773	318	129	1191	745	180	555	2718	3896	294	321	1409	820	1005	1722	913	1535	1820	2215	1663	1197	1517	1771	484	270	256	959	501	532	1681	1844	305	125	1075	1792	1308	1399	2099	758	319	951	834
s6_20130514_Signa Excite	613	894	741	767	522	1511	892	861	270	172	1194	838	156	519	2573	3833	315	277	1437	963	1121	1791	1190	1587	1991	2244	1613	1241	1777	1640	477	215	240	1028	488	569	1726	1763	250	139	955	1685	1323	1309	1996	769	316	854	725
s6_20130924_Signa Excite	607	881	611	790	502	1490	872	875	257	162	1185	866	151	499	2479	3619	299	283	1376	914	1023	1710	1094	1670	1828	2156	1443	1086	1454	1505	495	206	222	984	482	547	1796	1817	253	129	934	1727	1335	1319	1969	748	316	868	738
s8_20130128_Verio	568	843	868	1167	617	2000	1113	1077	346	246	1624	737	128	678	2578	5437	502	388	1504	967	1005	2210	1045	2027	2265	1694	1753	1869	1725	2433	501	318	413	1249	556	607	2023	1608	331	198	1165	2707	1495	1786	2465	977	512	1087	1105
s8_20140114_Verio	564	825	809	1223	605	1997	1106	1103	335	239	1532	749	150	799	2575	5295	493	390	1497	940	935	2102	1169	2067	2338	1764	1750	1694	1545	2361	509	279	376	1444	569	588	2153	1886	316	190	1121	2621	1533	1799	2444	1002	480	1084	1091
s9_20120521_Verio	475	736	748	610	383	1491	789	797	276	121	1226	645	349	446	2097	3703	286	363	1302	900	1166	1659	737	1488	1633	1260	1590	1085	1470	1247	396	187	177	1045	439	371	1161	1241	179	98	1044	1752	1043	1469	2037	1024	483	864	893
s9_20130503_Verio	469	727	661	620	383	1532	792	753	278	138	1190	629	322	482	2111	3591	296	350	1284	834	1103	1612	716	1440	1683	1357	1596	995	1369	1196	388	139	188	1037	440	394	1208	1391	176	103	1065	1695	1015	1423	1912	999	474	891	895
s10_20120510_Verio	519	849	855	895	563	1977	937	1057	342	250	1268	749	207	818	2900	4219	340	451	1635	1230	1227	2324	933	1816	1912	1845	1408	1417	1738	1717	516	232	356	1113	656	482	1625	1532	327	210	1198	2145	1408	1712	2378	1073	508	937	1086
s10_20130613_Verio	523	832	815	897	537	1953	924	1078	332	238	1248	749	206	737	2830	4185	352	473	1607	1198	1211	2210	976	1779	1918	1887	1461	1413	1685	1716	496	254	335	1116	650	482	1670	1606	337	206	1167	1982	1384	1724	2374	1091	507	926	1074
s11_20120403_TrioTim	869	690	1110	890	844	1761	1076	993	287	134	1467	699	356	659	2792	4556	389	375	2491	1654	1538	2081	956	1605	3270	1934	1800	1508	2215	1756	437	191	287	1173	287	580	1521	1832	216	120	1062	2210	871	1730	2153	874	513	909	917
s11_20130412_TrioTim	694	597	810	745	598	1734	998	955	262	127	1218	603	327	612	2311	3727	372	344	1576	1170	1365	1887	1047	1469	2014	1637	1279	1089	1563	1445	445	247	241	967	273	521	1438	1600	218	129	1034	1871	931	1737	2264	901	507	881	933
s12_20130703_Signa Excite	526	845	764	594	494	1277	834	785	263	168	1072	665	190	704	1988	3014	264	374	1152	844	1049	1533	868	1480	1520	1203	1392	1017	1414	1372	490	274	186	883	367	355	1184	1422	245	104	860	1472	1020	1192	2016	816	375	927	808
s12_20130927_Signa Excite	503	859	730	616	490	1257	826	770	277	187	1073	661	194	678	1902	2962	282	382	1177	871	1089	1549	881	1455	1499	1158	1381	1108	1457	1290	418	281	188	886	364	371	1168	1409	238	107	854	1516	1032	1207	2003	811	376	929	783
s13_20120601_Verio	794	815	1198	1199	978	2141	1116	1172	428	191	1228	1328	274	899	2658	4654	404	543	1268	1188	1596	1689	983	1997	2790	1851	1876	1627	1668	2006	534	365	325	1244	594	612	2158	2038	348	137	1030	1681	1415	1284	2590	1305	445	956	989
s13_20130902_Verio	800	829	1195	1228	962	2113	1117	1205	411	193	1258	1375	263	842	2596	4661	400	590	1291	1196	1641	1735	1043	2031	2770	1880	1859	1630	1656	1954	557	361	344	1300	601	607	2186	2032	353	138	1029	1648	1354	1288	2556	1291	442	959	993
s14_20130607_Sonata	824	1373	894	1036	1219	1874	1007	1018	403	135	1574	1012	207	721	3154	5450	462	479	1583	1422	1476	2028	1061	1772	3202	1791	2238	1621	2013	1971	475	454	414	1557	356	709	1860	2212	324	186	1152	2795	1450	2036	2516	1133	548	1106	1050
s14_20130925_Sonata	743	1274	918	1021	1218	1857	1023	1020	422	123	1532	1003	187	683	3105	5379	448	452	1552	1375	1292	1969	1045	1698	3191	1764	2224	1643	2049	1921	499	446	419	1553	353	662	1790	2119	317	180	1095	2775	1367	2050	2527	1151	531	1123	1000
s15_20130625_SIGNA_HDx	693	878	663	1014	676	1410	731	823	287	201	1275	854	246	992	2005	3771	310	417	1347	1085	1284	1610	830	1609	2063	1828	1709	1274	1560	2086	508	181	270	1104	459	434	1735	1887	267	147	968	1655	1478	1303	1866	843	351	858	893
s15_20131014_SIGNA_HDx	683	826	713	1007	713	1413	773	822	293	218	1291	845	243	978	1988	3811	296	381	1321	1063	1281	1634	858	1546	2043	1762	1790	1295	1621	2102	446	226	268	1114	431	438	1580	1820	286	142	959	1664	1424	1323	1892	848	328	873	903
s16_20120514_TrioTim	557	866	676	649	651	1824	922	975	279	141	1164	616	234	602	2450	3988	245	430	1596	1019	952	1883	922	1525	1867	1635	1277	1163	1286	1767	476	182	339	1209	472	607	1939	1844	252	132	1068	2030	1164	1402	2017	1158	587	951	972
s16_20121122_TrioTim	526	843	751	689	538	1818	920	995	264	138	1130	652	250	637	2429	3948	251	448	1495	918	953	1879	928	1492	1971	1664	1274	1257	1367	1735	456	188	339	1279	488	653	2033	1938	246	129	1062	1540	1226	1463	1989	1178	585	961	957
s17_20130618_SIGNA_HDx	721	741	867	1004	784	2181	1379	1179	429	182	1508	1183	225	829	3106	4637	527	550	1610	1153	1458	1823	1159	1822	2579	2018	1587	1324	2100	2008	604	254	331	1432	539	752	2262	2582	307	124	1112	1854	1296	1963	2252	1145	355	1172	1121
s17_20131008_SIGNA_HDx	709	757	886	997	783	2151	1361	1160	424	196	1488	1152	223	836	3021	4634	521	543	1594	1175	1484	1829	1179	1750	2593	1973	1572	1325	2075	2004	590	241	328	1394	509	731	2213	2488	316	125	1097	1860	1275	1947	2187	1132	360	1171	1123
s18_20121107_Verio	934	905	983	1152	987	2089	1366	943	542	211	1758	885	212	971	3094	4224	458	448	1730	1200	1469	2366	1061	1737	2549	1920	1648	1390	1837	2250	514	245	301	1585	474	578	1540	2061	291	191	1061	2575	1319	2120	2222	965	452	920	1167
s18_20140107_Verio	902	899	973	1145	972	2081	1375	943	555	201	1677	872	214	959	3101	4236	448	459	1705	1192	1443	2277	1010	1660	2581	1975	1613	1387	1856	2185	518	252	292	1636	471	571	1603	2191	291	183	1045	2409	1350	2066	2153	944	439	911	1134
s19_20130118_Sonata	451	928	990	765	768	1792	1097	1134	391	436	740	826	259	794	3030	5041	344	419	1853	979	1604	1875	1299	1844	1973	2101	1572	1194	1759	2436	416	202	247	1379	396	799	1680	2140	391	225	1132	1988	1074	1191	2261	951	551	964	977
s19_20130529_Sonata	565	978	996	811	918	1816	1182	1101	392	469	724	873	261	884	3160	5480	341	449	1994	1082	1750	2087	1353	2016	1932	2242	1672	1197	1779	2421	491	223	276	1399	406	850	1668	2061	391	256	1216	2106	1174	1164	2229	895	547	1006	1039
s20_20120903_Verio	743	946	753	815	663	1944	1208	1031	353	187	1326	632	241	573	2943	3609	291	409	1409	1223	1120	2163	929	1635	1994	1843	1676	1497	1727	1773	520	185	224	1192	536	497	1542	2224	218	103	963	1692	1284	1906	2370	810	379	855	999
s20_20130917_Verio	758	961	761	856	637	1938	1198	1016	358	188	1374	649	240	566	2947	3588	316	418	1419	1192	1120	2305	997	1654	2051	1955	1634	1536	1770	1761	514	184	224	1283	562	517	1563	2386	222	105	978	1717	1302	1915	2368	838	373	858	997
s21_20120323_Signa Excite	641	940	825	849	810	1714	1072	1068	292	174	1452	752	317	724	2821	3708	302	496	1633	1102	1355	1732	909	1915	2219	2260	1749	1324	1734	2068	561	293	226	1198	380	584	1935	1983	371	153	994	2089	1350	1424	2192	938	524	1012	981
s21_20120621_Signa Excite	631	913	825	797	800	1687	1081	1064	290	165	1390	708	310	718	2683	3687	294	458	1448	776	1304	1736	897	1794	2158	2178	1733	1308	1722	1998	464	277	235	1112	377	559	1879	1947	358	160	1015	1521	1350	1409	2192	919	545	1005	992
s22_20130103_Sonata	781	1289	1087	882	843	2275	1490	1209	389	297	1797	897	179	949	2782	4945	572	733	1946	1005	1931	2037	1190	2287	2225	2180	2025	1742	2436	2439	513	269	348	1245	546	715	2279	2152	531	228	1250	2343	1350	1945	2459	975	561	1195	1174
s22_20131026_Sonata	836	1195	1100	929	918	2430	1572	1255	424	355	1977	962	212	1100	3006	5650	566	807	1947	1036	1898	2217	1290	2531	2398	2513	2073	1924	2607	2569	590	285	344	1581	585	759	2437	2556	510	222	1297	2307	1462	1967	2389	1006	542	1241	1225
s23_20121008_Verio	692	1017	732	969	519	2042	1015	1016	465	232	1643	657	334	562	3084	4253	312	458	1729	1235	1317	2348	930	1725	2107	2002	1452	1456	2269	1878	577	308	429	1121	484	638	1896	2082	184	126	1136	2535	1257	2164	2267	1116	570	1007	893
s23_20140125_Verio	691	973	661	967	520	1997	1024	975	433	216	1556	661	313	532	2842	4129	305	441	1693	1213	1338	2337	920	1707	2143	1942	1454	1391	2024	1821	564	296	394	1122	460	618	1917	2026	175	125	1095	2414	1252	2149	2201	1114	565	1006	886
s24_20121001_Verio	651	890	655	834	492	1589	918	896	291	111	1132	643	193	440	2206	3234	297	365	1481	826	885	1810	745	1543	1777	1472	1165	1106	1330	1476	449	185	252	1015	469	380	1389	1593	246	110	957	1893	1182	1381	1929	779	376	800	860
s24_20131028_Verio	669	953	720	864	526	1621	934	902	298	110	1120	647	205	479	2259	3342	292	359	1548	835	896	1790	765	1671	1930	1609	1232	1178	1375	1517	497	176	239	1120	485	401	1431	1833	249	116	977	1935	1276	1411	1944	788	378	798	898
s25_20120427_Sonata	630	737	1278	1145	572	2068	1045	1092	505	215	1596	1207	215	753	3149	5234	438	526	1303	1292	1403	2141	791	1916	2011	1935	1463	1641	1783	1883	481	333	456	1561	558	627	2398	2270	311	92	1044	2667	1224	2073	2770	1225	333	1077	1193
s25_20120928_Sonata	723	775	1328	1232	734	2104	1100	1130	520	231	1665	1270	225	777	3382	5644	431	547	1397	1469	1373	2100	759	2039	2146	2171	1662	1873	2162	2016	495	331	461	1604	552	659	2268	2161	324	89	1042	2680	1276	2088	2739	1316	355	1076	1186
s26_20120316_Signa Excite	676	694	726	929	640	1639	1077	845	417	207	1318	985	350	667	2444	3523	319	355	1341	984	1317	1965	917	1755	1922	1884	1870	1507	1480	2006	486	295	234	1064	556	545	1704	2372	217	58	912	2413	1194	1694	2121	876	417	704	889
s26_20120615_Signa Excite	576	691	754	930	583	1638	1048	854	400	204	1282	992	314	646	2534	3555	306	342	1271	972	1322	1947	862	1700	1856	1882	1816	1516	1462	1971	477	280	229	1014	533	540	1635	2352	228	61	921	2284	1212	1641	2089	846	442	736	870
s27_20120402_Signa Excite	672	999	803	896	604	1566	910	859	301	200	1220	1009	206	544	2873	3368	245	351	1566	991	919	1885	876	1810	1623	1446	1524	1248	1421	1465	565	169	309	1119	378	504	1827	2254	185	92	911	1979	1181	1236	1887	801	390	928	852
s27_20120704_Signa Excite	670	974	856	898	565	1564	924	839	301	216	1248	996	192	533	2911	3451	245	350	1567	1049	927	1907	901	1869	1502	1415	1559	1330	1549	1475	592	166	311	1097	381	505	1913	2193	177	89	946	1944	1193	1213	1814	790	400	943	847
s28_20130703_TrioTim	850	1037	820	928	668	1950	1286	1007	528	172	1625	879	191	975	2512	4216	425	473	1722	1204	1141	2265	888	1813	2310	2189	1643	1423	1580	2002	568	273	231	1039	625	546	1643	2259	365	166	1171	2089	1110	2012	2164	963	500	841	1103
s28_20140120_TrioTim	846	1039	838	933	691	1962	1274	1003	530	173	1619	875	198	958	2558	4250	418	473	1724	1202	1150	2273	857	1848	2310	2226	1661	1406	1560	2016	545	318	241	1032	614	561	1733	2245	366	163	1166	2067	1052	1984	2161	959	500	831	1103
s29_20130130_Signa Excite	752	775	821	967	827	1748	1137	1010	393	268	1261	734	209	559	2197	4295	299	336	1312	1135	981	1781	913	1643	1947	1545	1637	1459	1885	2081	469	216	319	1356	335	518	1709	1765	260	89	992	2112	1312	1779	2145	947	281	963	772
s29_20140213_Signa Excite	708	783	856	939	813	1780	1174	1015	362	257	1314	719	206	502	2117	4294	310	317	1296	1103	1009	1797	907	1501	1942	1527	1623	1368	1814	2024	437	206	310	1300	310	511	1728	1717	252	88	992	2022	1316	1786	2171	938	298	966	780
s30_20120919_Sonata	816	863	985	707	1090	1990	1000	1016	383	155	1256	953	238	978	2928	5506	350	545	1720	1243	1619	1017	800	2122	1838	2276	1703	1628	2211	1882	504	317	329	1309	465	727	1542	2553	326	235	1206	2269	1172	1408	2379	1018	496	1048	992
s30_20130625_Sonata	873	901	1044	749	976	2023	1047	1127	378	178	1365	827	231	853	2867	5616	384	514	1696	1310	1724	1145	852	1956	1970	2340	1801	1807	2296	1981	532	326	353	1225	457	740	1460	2362	300	250	1154	2452	1155	1379	2385	1072	504	1059	988
s31_20120823_Verio	569	1101	805	886	633	1873	993	1023	440	224	1448	1007	233	889	2848	4153	334	495	1816	1155	781	2342	1096	2126	1448	2404	1782	1364	1808	1537	610	289	386	1396	461	467	1657	2183	302	217	1022	2147	1370	1845	2222	938	547	1118	1176
s31_20130823_Verio	569	1118	769	860	629	1879	988	1000	440	216	1432	960	226	833	2755	4080	335	492	1780	1194	796	2385	1024	2089	1402	2311	1755	1336	1800	1474	587	301	370	1218	456	460	1635	1896	295	220	1001	2148	1313	1905	2228	962	542	1118	1186
s32_20121226_Signa Excite	705	694	767	1005	744	1736	926	932	280	160	1257	798	170	465	2541	3660	356	279	1312	1156	1208	1949	1176	1726	1918	1901	1516	1422	1441	1727	569	226	252	1090	554	447	1338	2244	192	133	981	1829	1365	1449	1877	937	372	857	916
s32_20130704_Signa Excite	667	700	791	980	711	1735	941	945	281	155	1287	768	171	457	2618	3628	347	291	1309	1175	1186	1925	1145	1723	1916	1921	1501	1465	1434	1697	573	212	247	1089	546	445	1278	2233	199	129	965	1933	1435	1416	1875	923	374	854	920
s33_20121215_Signa Excite	530	949	815	764	391	1431	781	793	345	177	1414	1020	160	619	2413	3522	267	354	1302	1061	1054	2029	868	1783	2260	1941	1222	1146	1664	2105	458	214	245	1038	403	498	1394	1756	220	69	859	2146	1310	1648	1629	812	348	831	816
s33_20131002_Signa Excite	556	978	833	742	395	1507	800	841	353	176	1468	1017	159	611	2328	3442	248	346	1392	1136	1097	2034	906	1748	2277	1949	1235	1124	1601	2105	449	266	263	1033	388	490	1426	1711	211	72	955	2193	1296	1725	1700	865	416	846	898
s34_20130102_Signa Excite	708	971	1077	1056	704	2145	1205	1170	347	135	1366	769	188	664	2759	4406	392	372	1570	1198	1513	2227	946	1884	2260	1720	1854	1637	1879	1770	517	332	300	1306	518	613	1784	2460	204	82	971	2269	1529	1510	2518	1059	379	808	886
s34_20131225_Signa Excite	614	970	1124	1074	634	2180	1232	1197	351	124	1359	783	191	666	2795	4368	405	346	1576	1205	1485	2197	915	1854	2240	1719	1894	1650	1918	1829	495	277	323	1294	507	611	1813	2519	212	88	962	2205	1573	1534	2577	1073	385	823	882
s35_20130726_Signa Excite	528	828	870	655	550	1500	938	867	365	152	1432	695	331	570	3019	4149	380	390	1713	937	930	2125	938	1835	2035	1703	1381	1250	1748	1476	476	281	312	1173	504	500	1921	1854	184	104	930	2406	1201	1779	2052	1095	469	784	788
s35_20131104_Signa Excite	549	808	894	680	654	1495	938	898	380	154	1422	701	313	571	2963	4234	385	390	1678	929	935	2169	918	1811	2036	1644	1348	1225	1747	1473	465	266	323	1170	501	492	1910	1869	185	106	948	2147	1166	1799	2025	1103	472	778	802
s36_20130814_TrioTim	595	748	740	970	950	1957	1005	907	433	172	1268	721	309	514	2440	4352	335	412	1282	1058	1193	1995	718	1608	2058	2116	1920	1279	1491	1731	550	292	222	1230	571	519	1998	2050	264	86	1056	1945	1197	1834	2068	848	472	772	865
s36_20130828_TrioTim	595	759	735	988	945	1940	994	938	421	177	1265	745	304	518	2438	4321	349	403	1306	1064	1176	2020	722	1581	2061	2110	1953	1290	1480	1732	535	271	235	1220	559	529	1945	2000	261	87	1056	1950	1175	1812	1993	869	460	777	854
[truncated: 26 more columns]
