# Supplementary material for: Reproducibility of Brain Morphometry from Short-Term Repeat Clinical MRI Examinations: A Retrospective Study
Source: PLoS One. 2016 Jan 26;11(1):e0146913. doi: 10.1371/journal.pone.0146913 (PMC4727912; doi:10.1371/journal.pone.0146913)
Supplement: S1 File — (ZIP) [file pone.0146913.s001.zip › data/rh.a2009s.thickness.dat]

rh.aparc.a2009s.thickness	rh_G_and_S_frontomargin_thickness	rh_G_and_S_occipital_inf_thickness	rh_G_and_S_paracentral_thickness	rh_G_and_S_subcentral_thickness	rh_G_and_S_transv_frontopol_thickness	rh_G_and_S_cingul-Ant_thickness	rh_G_and_S_cingul-Mid-Ant_thickness	rh_G_and_S_cingul-Mid-Post_thickness	rh_G_cingul-Post-dorsal_thickness	rh_G_cingul-Post-ventral_thickness	rh_G_cuneus_thickness	rh_G_front_inf-Opercular_thickness	rh_G_front_inf-Orbital_thickness	rh_G_front_inf-Triangul_thickness	rh_G_front_middle_thickness	rh_G_front_sup_thickness	rh_G_Ins_lg_and_S_cent_ins_thickness	rh_G_insular_short_thickness	rh_G_occipital_middle_thickness	rh_G_occipital_sup_thickness	rh_G_oc-temp_lat-fusifor_thickness	rh_G_oc-temp_med-Lingual_thickness	rh_G_oc-temp_med-Parahip_thickness	rh_G_orbital_thickness	rh_G_pariet_inf-Angular_thickness	rh_G_pariet_inf-Supramar_thickness	rh_G_parietal_sup_thickness	rh_G_postcentral_thickness	rh_G_precentral_thickness	rh_G_precuneus_thickness	rh_G_rectus_thickness	rh_G_subcallosal_thickness	rh_G_temp_sup-G_T_transv_thickness	rh_G_temp_sup-Lateral_thickness	rh_G_temp_sup-Plan_polar_thickness	rh_G_temp_sup-Plan_tempo_thickness	rh_G_temporal_inf_thickness	rh_G_temporal_middle_thickness	rh_Lat_Fis-ant-Horizont_thickness	rh_Lat_Fis-ant-Vertical_thickness	rh_Lat_Fis-post_thickness	rh_Pole_occipital_thickness	rh_Pole_temporal_thickness	rh_S_calcarine_thickness	rh_S_central_thickness	rh_S_cingul-Marginalis_thickness	rh_S_circular_insula_ant_thickness	rh_S_circular_insula_inf_thickness	rh_S_circular_insula_sup_thickness
s1_20130417_TrioTim	2.296	2.287	2.017	2.427	2.655	2.463	2.444	2.247	2.513	2.656	1.655	2.62	2.73	2.737	2.548	2.614	2.962	3.367	2.313	1.98	2.148	1.931	2.832	2.669	2.223	2.444	2.068	2.027	2.527	2.297	2.168	1.846	2.263	2.965	2.839	2.325	2.83	2.718	2.038	1.98	2.131	1.716	3.233	1.607	1.663	2.126	2.528	2.28	2.21
s1_20131115_TrioTim	2.266	2.34	2.244	2.486	2.516	2.589	2.533	2.315	2.534	2.476	1.633	2.686	2.695	2.687	2.567	2.733	2.987	3.508	2.394	2.08	2.161	1.93	2.829	2.708	2.318	2.578	2.173	2.185	2.539	2.338	2.373	1.712	2.267	3.083	2.98	2.456	2.867	2.714	1.979	2.037	2.232	1.764	3.063	1.667	1.747	2.204	2.701	2.305	2.319
s2_20120725_Verio	2.628	2.647	2.328	2.555	2.711	2.665	2.626	2.504	2.741	2.392	1.924	2.516	2.584	2.557	2.628	2.876	3.6	3.498	2.535	2.328	2.848	2.19	3.082	2.643	2.638	2.598	2.351	2.015	2.701	2.421	2.638	2.664	2.186	2.951	3.287	2.59	2.786	2.674	2.325	2.28	2.544	2.005	3.378	1.825	1.903	2.271	2.636	2.736	2.527
s2_20130626_Verio	2.561	2.644	2.408	2.531	2.772	2.645	2.687	2.526	2.894	2.479	1.941	2.53	2.622	2.507	2.687	2.876	3.727	3.666	2.486	2.343	2.995	2.205	3.006	2.595	2.626	2.584	2.339	2.035	2.8	2.448	2.579	2.546	2.338	2.994	3.221	2.615	2.795	2.613	2.254	2.15	2.546	2.021	3.38	1.9	1.92	2.292	2.65	2.689	2.514
s3_20120821_Verio	2.434	2.264	2.158	2.894	2.565	2.575	2.523	2.389	2.661	2.728	1.745	3.072	2.617	2.667	2.517	2.677	2.964	3.412	2.54	2.162	2.704	2.078	2.997	2.864	2.515	2.526	2.238	2.111	2.758	2.58	2.465	2.394	2.234	3.085	3.079	2.397	2.944	2.995	2.179	2.009	2.37	1.895	3.383	1.899	1.943	2.192	2.748	2.285	2.429
s3_20130716_Verio	2.388	2.129	2.271	2.863	2.666	2.623	2.585	2.374	2.876	2.776	1.808	3.206	2.645	2.871	2.636	2.786	2.904	3.572	2.459	2.093	2.617	2.09	2.999	3.052	2.619	2.607	2.273	2.318	2.976	2.579	2.572	2.524	2.293	3.136	3.237	2.375	2.858	2.572	2.291	1.845	2.389	1.935	3.459	1.834	2.054	2.22	2.88	2.412	2.415
s4_20130103_Signa Excite	2.201	2.476	2.235	2.908	2.205	2.76	2.737	2.616	3.263	2.736	1.624	2.702	2.813	2.716	2.519	3.023	3.782	4	2.493	2.141	2.868	2.138	2.96	2.848	2.672	2.881	2.422	2.295	2.771	2.441	2.591	2.828	2.654	3.031	3.065	2.674	3.381	3.206	1.892	2.523	2.577	2.083	3.595	1.748	1.766	2.124	2.627	2.776	2.492
s4_20130927_Signa Excite	2.502	2.391	2.161	2.94	2.545	2.839	2.638	2.598	3.125	2.652	1.566	2.71	2.837	2.653	2.551	3.016	3.778	3.955	2.484	2.068	2.711	2.008	2.766	2.849	2.641	2.856	2.424	2.26	2.793	2.496	2.649	2.513	2.566	3.031	3.181	2.643	3.362	3.23	1.988	2.563	2.581	2.031	3.695	1.637	1.804	2.122	2.689	2.72	2.457
s5_20111222_Signa Excite	2.02	2.69	2.515	2.619	2.43	2.602	2.677	2.564	2.703	2.714	1.521	2.789	2.842	2.614	2.687	3.074	3.326	3.446	2.35	2.125	2.734	1.92	3.322	2.621	2.739	2.602	2.354	2.362	2.995	2.537	2.409	2.896	2.528	2.896	2.982	2.347	2.812	2.953	2.09	2.532	2.295	1.954	3.24	1.674	1.782	2.217	2.64	2.604	2.447
s5_20130109_Signa Excite	2.235	2.613	2.307	2.514	2.442	2.621	2.686	2.478	2.681	2.672	1.516	2.616	2.757	2.599	2.627	3.036	3.13	3.385	2.285	2.069	2.601	1.794	3.196	2.635	2.68	2.514	2.287	2.293	2.938	2.428	2.409	2.511	2.376	2.863	2.852	2.437	2.746	2.872	2.072	2.235	2.202	1.916	3.266	1.564	1.758	2.157	2.738	2.552	2.369
s7_20120209_TrioTim	2.867	3.206	2.046	2.787	2.942	2.928	2.958	2.693	3.085	2.601	1.667	2.569	3.283	2.871	2.705	2.921	3.521	3.484	2.53	1.827	2.859	2.006	3.117	3.258	2.1	2.388	2.357	1.601	2.461	2.548	2.978	2.566	2.673	3.029	3.271	2.632	3.063	2.881	2.523	3.016	2.342	1.585	3.569	1.618	1.856	2.2	2.985	2.945	2.576
s7_20120711_TrioTim	2.573	3.064	2.485	2.681	2.773	2.755	2.893	2.722	2.995	2.387	1.839	2.667	3.27	2.736	2.661	3.049	3.378	3.352	2.643	2.373	2.639	2.065	3.006	2.996	2.427	2.723	2.377	2.062	2.953	2.524	2.903	2.383	2.44	3.121	3.14	2.573	2.924	3.016	2.393	2.944	2.299	1.996	3.393	1.634	2.071	2.203	2.965	2.575	2.595
s6_20130514_Signa Excite	2.756	2.658	1.873	2.584	2.973	2.676	2.835	2.704	2.735	2.144	1.606	2.389	3.115	2.587	2.501	2.86	3.008	3.334	2.472	2.159	2.271	1.724	2.886	2.791	2.176	2.495	2.023	1.598	2.254	2.22	2.268	2.337	2.243	2.887	3.07	2.397	2.832	2.862	2.157	2.415	2.15	1.868	3.614	1.633	1.742	1.938	2.764	2.117	2.294
s6_20130924_Signa Excite	2.66	2.731	2.197	2.666	2.905	2.745	3.016	2.795	2.88	2.504	1.74	2.493	3.118	2.687	2.597	2.996	3.232	3.354	2.597	2.176	2.557	1.932	3.109	2.885	2.291	2.542	2.29	1.833	2.795	2.438	2.46	2.5	2.605	2.975	3.242	2.639	2.941	2.863	2.301	2.791	2.26	1.779	3.59	1.633	1.814	2.1	2.852	2.397	2.591
s8_20130128_Verio	2.626	2.705	2.426	2.785	2.85	2.664	2.849	2.586	3.042	3.15	1.876	2.864	3.267	3.116	2.777	2.876	3.311	3.378	2.724	2.359	2.615	2.062	3.184	2.837	2.744	2.743	2.426	2.088	2.536	2.512	2.568	2.379	2.281	3.064	3.611	2.692	2.914	2.784	2.263	2.329	2.202	1.92	3.723	1.63	1.809	2.357	2.927	2.797	2.578
s8_20140114_Verio	2.464	2.802	2.534	2.846	2.844	2.688	2.855	2.627	2.978	3.261	1.899	2.779	3.019	2.855	2.779	2.953	3.161	3.372	2.791	2.356	2.855	2.1	3.325	2.828	2.737	2.81	2.406	2.311	2.816	2.531	2.588	2.331	2.349	3.161	3.546	2.701	3.129	3.176	2.189	2.308	2.269	1.973	3.695	1.713	1.979	2.359	3.001	2.807	2.72
s9_20120521_Verio	2.421	2.362	1.945	2.55	2.782	2.503	2.524	2.404	2.411	2.713	1.645	2.603	2.467	2.823	2.611	2.764	2.936	3.216	2.353	1.921	2.539	1.877	1.958	2.488	2.525	2.713	2.172	1.882	2.404	2.106	2.509	2.643	2.135	2.931	2.343	2.481	2.922	3.086	2.02	1.863	1.905	1.841	3.154	1.649	1.735	2.018	2.473	1.929	2.32
s9_20130503_Verio	2.399	2.376	2.104	2.517	2.6	2.393	2.556	2.419	2.36	2.482	1.592	2.532	2.527	2.54	2.544	2.734	2.85	3.22	2.239	1.911	2.547	1.887	1.983	2.453	2.357	2.482	2.08	2.057	2.613	2.112	2.396	2.819	1.899	2.906	2.323	2.429	2.9	2.985	2.08	2.034	1.998	1.763	3.078	1.559	1.771	1.997	2.33	1.972	2.391
s10_20120510_Verio	2.263	2.489	2.271	2.798	2.642	2.678	2.771	2.438	2.604	2.412	1.883	2.738	2.61	2.567	2.752	2.889	3.239	3.585	2.419	2.231	2.942	1.953	3.353	2.758	2.495	2.708	2.246	2.252	2.683	2.357	2.436	2.324	2.298	3.109	2.955	2.651	2.777	2.566	2.107	2.241	2.353	1.955	3.37	1.707	1.935	2.127	2.855	2.723	2.525
s10_20130613_Verio	2.262	2.503	2.429	2.785	2.625	2.614	2.806	2.503	2.679	2.512	1.881	2.702	2.512	2.646	2.722	2.883	3.216	3.546	2.505	2.302	2.867	2.037	3.222	2.771	2.612	2.727	2.262	2.364	2.898	2.4	2.358	2.355	2.491	3.15	3.02	2.689	2.884	2.773	2.093	2.115	2.33	2.071	3.354	1.788	2.027	2.191	2.743	2.745	2.38
s11_20120403_TrioTim	2.196	1.928	1.273	2.103	2.211	2.671	2.387	2.17	2.972	3.033	1.523	2.635	2.848	2.673	2.289	2.178	3.147	3.782	1.71	1.597	2.981	1.878	3.393	3.03	1.447	2.271	1.568	1.451	1.562	2.068	2.702	2.669	1.489	2.688	3.159	2.267	3.261	2.992	2.339	2.934	2.136	1.555	3.57	1.541	1.331	1.965	2.497	2.31	2.529
s11_20130412_TrioTim	2.596	2.528	2.653	2.705	2.831	2.632	2.755	2.59	3.108	2.919	1.859	2.878	2.885	2.761	2.743	2.969	3.623	3.888	2.939	2.38	3.071	2.138	3.502	2.982	2.809	2.808	2.588	2.11	2.875	2.68	2.692	2.463	2.039	3.068	3.396	2.418	3.189	3.318	2.212	2.8	2.4	1.97	3.413	1.764	1.99	2.375	2.61	2.589	2.876
s12_20130703_Signa Excite	2.38	2.42	1.832	2.643	2.664	2.514	2.564	2.244	2.503	2.849	1.589	2.695	2.466	2.481	2.7	2.925	2.942	3.5	2.474	2.05	2.312	1.721	2.872	2.636	2.628	2.606	2.171	2.268	2.595	2.085	2.193	2.282	2.536	3.025	2.651	2.399	2.922	2.786	2.016	1.801	2.13	1.776	3.589	1.413	1.679	2.087	2.607	2.518	2.225
s12_20130927_Signa Excite	2.341	2.424	1.831	2.605	2.696	2.552	2.639	2.315	2.464	2.565	1.549	2.691	2.444	2.607	2.755	2.974	2.661	3.508	2.385	2.019	2.22	1.675	2.85	2.571	2.628	2.563	2.187	1.991	2.423	2.116	2.256	2.21	2.556	2.921	2.609	2.497	2.806	2.73	2.142	1.787	2.127	1.67	3.337	1.387	1.597	2.082	2.612	2.504	2.299
s13_20120601_Verio	2.746	2.508	2.409	2.624	2.757	2.672	2.643	2.602	2.543	2.794	1.721	2.804	2.693	2.702	2.696	2.959	3.598	3.597	2.825	2.127	2.678	1.928	2.67	3.04	2.675	2.65	2.313	2.051	2.837	2.297	2.785	3.12	2.173	3.094	3.159	2.513	3.071	2.991	2.381	2.536	2.541	2.044	3.491	1.767	2.052	2.187	2.797	2.505	2.698
s13_20130902_Verio	2.748	2.433	2.47	2.62	2.872	2.709	2.714	2.588	2.671	2.738	1.787	2.816	2.686	2.826	2.752	2.951	3.611	3.518	2.859	2.152	2.708	1.911	2.609	3.046	2.677	2.625	2.379	2.064	2.88	2.399	2.698	2.979	2.139	3.026	3.161	2.476	3.052	3.084	2.197	2.237	2.562	2.196	3.514	1.75	1.954	2.219	2.748	2.551	2.721
s14_20130607_Sonata	1.997	2.297	1.655	2.479	2.076	2.309	2.591	2.083	2.672	2.253	1.696	2.39	2.868	2.22	2.187	2.303	2.805	3.15	2.285	1.925	2.363	1.986	2.973	2.62	2.081	2.33	1.933	1.779	2.006	2.069	2.501	2.763	2.246	2.843	3.502	2.378	2.771	2.722	2.064	2.31	2.115	1.808	3.235	1.668	1.484	1.946	2.483	2.493	2.292
s14_20130925_Sonata	2.179	2.452	1.85	2.493	2.177	2.398	2.665	2.161	2.791	2.517	1.744	2.628	3.041	2.494	2.32	2.459	2.997	3.338	2.474	2.031	2.612	2.017	3.142	2.73	2.17	2.503	2.106	2.008	2.362	2.171	2.483	2.838	2.104	2.897	3.647	2.696	2.844	2.856	2.33	2.623	2.279	1.897	3.287	1.749	1.59	2.021	2.733	2.602	2.395
s15_20130625_SIGNA_HDx	2.633	2.619	2.364	2.699	2.633	2.891	2.839	2.701	3.022	2.396	1.627	2.565	2.709	2.625	2.701	2.993	3.593	3.581	2.687	2.264	3.083	2.138	3.337	2.935	2.737	2.764	2.534	2.2	2.958	2.449	2.714	3.448	2.681	3.196	3.593	2.526	3.105	3.038	2.129	1.696	2.371	1.954	3.836	1.762	1.771	2.194	2.806	2.671	2.497
s15_20131014_SIGNA_HDx	2.739	2.603	2.378	2.704	2.766	2.723	2.728	2.595	3.054	2.489	1.617	2.457	2.555	2.566	2.704	2.905	3.58	3.646	2.693	2.24	2.766	1.995	3.217	2.869	2.634	2.757	2.397	2.05	2.682	2.482	2.62	2.466	2.569	3.125	3.572	2.481	3.097	2.93	2.082	1.637	2.36	1.874	3.641	1.743	1.685	2.116	2.522	2.504	2.322
s16_20120514_TrioTim	2.402	2.45	2.402	2.728	2.635	2.651	2.557	2.426	2.696	2.686	1.568	2.797	2.728	2.378	2.514	2.877	2.97	3.228	2.485	1.829	2.467	1.819	2.821	2.754	2.457	2.627	2.32	2.122	2.809	2.351	2.522	2.171	2.434	2.857	2.764	2.353	2.676	2.8	1.958	2.42	2.137	1.437	3.083	1.536	1.863	2.152	2.98	2.224	2.541
s16_20121122_TrioTim	2.065	2.373	2.267	2.732	2.673	2.758	2.616	2.385	3.005	2.826	1.564	2.791	2.801	2.443	2.544	2.886	3.064	3.326	2.351	1.995	2.448	1.818	2.938	2.82	2.457	2.695	2.305	2.045	2.782	2.411	2.698	2.12	2.419	2.836	2.737	2.333	2.636	2.88	2.062	2.461	2.338	1.832	3.035	1.577	1.909	2.14	3.126	2.404	2.684
s17_20130618_SIGNA_HDx	2.229	2.417	2.323	2.314	2.444	2.396	2.551	2.417	2.93	2.539	1.68	2.619	2.69	2.548	2.513	2.76	2.56	3.234	2.485	2.092	2.751	1.924	3.006	2.632	2.669	2.514	2.426	1.987	2.602	2.492	2.501	2.607	2.22	2.945	3.242	2.225	3.025	2.812	1.982	2.445	2.017	2.131	3.392	1.786	1.888	2.23	2.812	2.362	2.351
s17_20131008_SIGNA_HDx	2.094	2.423	2.259	2.329	2.34	2.39	2.462	2.411	2.892	2.574	1.601	2.678	2.712	2.522	2.501	2.768	2.602	3.328	2.44	2.017	2.688	1.903	3.071	2.68	2.57	2.523	2.403	1.945	2.63	2.435	2.418	2.544	2.14	2.963	3.249	2.174	2.925	2.775	1.848	2.297	1.972	2.066	3.33	1.691	1.774	2.213	2.896	2.348	2.275
s18_20121107_Verio	2.321	2.483	2.496	2.441	2.408	2.554	2.404	2.47	2.638	2.759	1.712	2.637	2.57	2.561	2.488	2.862	2.812	3.123	2.445	2.212	2.686	2.016	2.703	2.561	2.593	2.459	2.379	2.074	2.677	2.355	2.41	2.123	2.299	2.945	3.109	2.105	2.802	2.786	2.076	2.544	2.241	1.877	3.265	1.97	1.889	2.025	2.88	2.346	2.324
s18_20140107_Verio	2.37	2.499	2.429	2.47	2.475	2.605	2.453	2.473	2.655	2.857	1.762	2.749	2.625	2.586	2.541	2.873	3.038	3.181	2.486	2.204	2.798	2.079	2.818	2.707	2.62	2.508	2.349	1.999	2.702	2.425	2.493	2.08	2.351	3.044	3.131	2.168	2.84	2.985	2.091	2.571	2.271	2.026	3.292	2.055	1.87	2.077	2.933	2.435	2.349
s19_20130118_Sonata	2.282	2.02	1.836	2.527	2.107	2.285	2.572	1.969	2.412	2.225	1.785	2.512	2.12	2.244	2.201	2.396	3.38	3.406	2.196	2.015	2.217	1.996	2.636	2.618	2.281	2.482	2.07	2.021	2.311	1.986	2.39	3.208	2.105	2.75	3.123	2.137	2.67	2.629	2.103	2.447	2.246	2.015	3.167	1.518	1.576	1.961	2.383	2.366	2.547
s19_20130529_Sonata	1.968	2.004	1.72	2.22	1.623	2.239	2.163	1.952	2.291	1.944	1.685	2.342	2.057	1.904	1.998	1.971	3.347	3.316	2.076	1.839	2.16	1.734	2.619	2.486	2.241	2.252	1.663	1.803	1.881	1.861	2.385	2.973	2.136	2.686	3.418	1.98	2.731	2.808	1.751	2.181	2.275	1.787	3.125	1.36	1.461	1.818	2.206	2.593	2.612
s20_20120903_Verio	2.254	2.63	2.338	2.688	2.509	2.634	2.718	2.571	2.911	2.819	1.729	2.52	2.495	2.339	2.627	2.778	3.643	3.434	2.652	2.153	2.98	2.171	3.313	2.638	2.527	2.531	2.419	2.173	2.703	2.412	2.454	2.201	2.413	3.103	3.273	2.443	2.789	2.779	2.224	1.862	2.476	1.992	3.519	1.822	1.925	2.289	2.845	2.458	2.569
s20_20130917_Verio	2.271	2.552	2.359	2.726	2.584	2.686	2.76	2.659	2.914	2.859	1.667	2.517	2.604	2.388	2.625	2.809	3.476	3.366	2.635	2.202	2.829	2.05	3.365	2.598	2.562	2.537	2.407	2.14	2.697	2.366	2.503	1.86	2.4	3.17	3.18	2.53	2.832	3	2.219	2.216	2.505	1.969	3.466	1.837	1.86	2.296	2.93	2.455	2.602
s21_20120323_Signa Excite	2.179	2.185	2.316	2.373	2.261	2.691	2.716	2.564	2.788	2.489	1.546	2.612	2.668	2.551	2.361	2.827	2.905	3.36	2.544	2.093	2.628	1.873	3.023	2.686	2.486	2.413	2.235	2.153	2.9	2.049	2.51	2.501	2.226	2.781	3.128	2.323	2.996	2.895	2.25	2.062	2.105	2.074	3.268	1.685	1.852	2.206	2.52	2.406	2.438
s21_20120621_Signa Excite	2.179	2.239	2.303	2.401	2.228	2.636	2.595	2.467	2.797	2.591	1.643	2.654	2.418	2.473	2.368	2.808	2.91	3.344	2.504	2.186	2.753	1.85	3.012	2.672	2.508	2.485	2.245	2.181	2.778	2.182	2.398	2.445	2.292	2.878	3.185	2.369	3.037	2.95	2.13	2.063	2.203	2.142	3.288	1.757	1.812	2.163	2.574	2.492	2.497
s22_20130103_Sonata	2.239	1.957	1.545	2.008	2.154	2.228	2.162	2.054	2.181	2.35	1.826	1.903	2.534	2.136	1.843	2.091	2.249	2.476	2.247	1.937	2.153	1.874	2.528	2.239	2.197	2.096	1.949	1.651	1.606	1.964	2.348	2.198	1.711	2.604	2.864	2.165	2.752	2.646	2.043	1.77	2.047	1.678	2.979	1.722	1.346	1.867	2.3	2.488	2.233
s22_20131026_Sonata	2.089	2.264	1.499	1.887	2.011	1.95	1.698	1.752	1.96	2.045	1.616	1.89	2.244	1.967	1.779	1.755	2.214	2.412	2.347	1.803	2.208	1.749	2.495	2.142	2.021	1.787	1.921	1.46	1.447	1.904	2.308	2.272	1.752	2.115	2.604	1.893	2.718	2.448	1.946	1.961	2.048	1.816	2.725	1.776	1.242	1.734	2.183	2.436	2.057
s23_20121008_Verio	2.471	2.736	2.206	2.641	2.758	2.656	2.733	2.55	2.581	2.661	1.7	2.789	2.975	2.679	2.726	2.877	3.423	3.482	2.666	2.124	2.746	1.887	2.799	2.768	2.577	2.628	2.43	2.11	2.403	2.436	2.593	2.465	2.183	3.202	3.314	2.458	3.183	3.115	2.274	2.25	2.359	1.958	3.435	1.811	1.881	2.108	3.001	2.414	2.42
s23_20140125_Verio	2.458	2.656	2.458	2.656	2.686	2.582	2.657	2.581	2.6	2.741	1.699	2.72	3.09	2.774	2.802	2.968	3.318	3.472	2.638	2.085	2.709	1.925	2.732	2.741	2.537	2.709	2.409	2.257	2.727	2.451	2.62	2.554	2.385	3.168	3.267	2.54	3.079	3.127	2.275	2.367	2.442	1.951	3.364	1.746	1.95	2.139	3.023	2.383	2.506
s24_20121001_Verio	2.49	2.403	2.321	2.795	2.543	2.617	2.484	2.519	2.619	2.809	1.808	2.459	2.457	2.709	2.534	2.733	2.794	3.286	2.421	2.054	2.497	1.829	3.001	2.735	2.647	2.616	2.239	2.184	2.742	2.358	2.553	2.52	2.019	2.944	3.012	2.54	2.74	3.088	2.023	2.27	2.297	1.916	3.343	1.675	1.872	2.248	2.583	2.41	2.427
s24_20131028_Verio	2.503	2.353	2.259	2.834	2.536	2.593	2.468	2.476	2.643	2.886	1.841	2.537	2.774	2.688	2.569	2.752	3.057	3.445	2.482	2.186	2.57	1.903	3.053	2.669	2.604	2.596	2.218	2.181	2.755	2.374	2.469	2.662	2.199	2.93	3.062	2.461	2.854	3.189	2.247	2.376	2.382	1.96	3.266	1.718	1.893	2.259	2.572	2.52	2.539
s25_20120427_Sonata	2.614	2.758	1.951	2.702	2.729	2.567	2.67	2.447	2.513	2.678	1.92	2.874	2.505	2.395	2.348	2.491	3.155	3.65	2.515	2.301	2.73	1.977	3.048	3.026	2.323	2.577	2.167	1.958	2.418	2.367	2.736	3.104	2.522	3.19	3.195	2.386	2.908	2.876	2.036	2.213	2.277	1.937	3.334	1.73	1.695	2.215	2.418	2.383	2.498
s25_20120928_Sonata	2.159	2.722	1.933	2.447	2.176	2.468	2.675	2.449	2.447	2.522	1.762	2.808	2.429	2.378	2.296	2.398	3.29	3.647	2.436	2.081	2.681	1.981	3.067	2.854	2.24	2.332	2.081	1.868	2.173	2.244	2.758	3.052	2.558	3.17	3.171	2.196	2.941	2.858	2.084	2.016	2.189	1.828	3.295	1.753	1.575	2.166	2.434	2.523	2.53
s26_20120316_Signa Excite	2.446	2.19	1.948	2.484	2.515	2.518	2.605	2.378	2.677	2.43	1.456	2.448	2.41	2.381	2.418	2.919	2.811	3.402	2.164	1.853	2.738	1.77	3.209	2.661	2.465	2.472	2.154	1.938	2.67	1.902	2.346	2.392	2.271	2.836	3.135	2.489	2.762	2.827	2.069	2.287	2.178	1.949	3.522	1.494	1.66	1.89	2.618	2.561	2.4
s26_20120615_Signa Excite	2.139	2.188	1.854	2.367	2.393	2.385	2.598	2.331	2.685	2.531	1.484	2.415	2.357	2.394	2.378	2.892	2.903	3.426	2.255	1.858	2.722	1.772	3.276	2.543	2.409	2.388	2.115	1.914	2.704	1.882	2.182	2.365	2.409	2.873	3.075	2.602	2.81	2.779	2.029	2.177	2.157	1.996	3.355	1.51	1.631	1.867	2.433	2.467	2.34
s27_20120402_Signa Excite	2.306	2.641	2.018	2.305	2.468	2.633	2.61	2.38	2.759	2.481	1.637	2.562	2.913	2.668	2.388	2.798	3.286	3.454	2.446	1.984	2.281	1.919	2.945	2.714	2.461	2.613	2.217	1.85	2.647	2.218	2.359	2.501	1.552	2.765	3.138	2.509	2.675	2.903	2.177	2.644	2.029	2.161	3.331	1.54	1.547	1.875	2.696	2.09	2.4
s27_20120704_Signa Excite	2.28	2.729	2.022	2.36	2.485	2.588	2.653	2.414	2.767	2.322	1.64	2.538	2.944	2.667	2.358	2.778	3.388	3.52	2.474	1.934	2.431	1.969	2.965	2.695	2.532	2.638	2.209	1.812	2.603	2.232	2.41	2.507	1.587	2.782	3.101	2.61	2.67	2.918	2.229	2.631	2.091	2.196	3.332	1.564	1.493	1.924	2.774	2.176	2.406
s28_20130703_TrioTim	2.166	2.593	2.424	2.785	2.675	2.572	2.779	2.583	2.962	2.9	1.823	2.744	2.896	2.374	2.746	3.036	2.884	3.124	2.831	2.432	2.814	2.199	2.643	2.782	2.732	2.712	2.391	2.062	2.996	2.541	2.739	2.493	2.452	3.089	2.896	2.451	3.208	3.28	2.087	2.429	2.361	2.076	3.418	1.763	1.942	2.161	3.035	2.766	2.606
s28_20140120_TrioTim	2.213	2.617	2.414	2.794	2.692	2.675	2.711	2.576	2.947	2.833	1.902	2.803	2.741	2.386	2.763	3.03	2.948	3.236	2.894	2.472	2.842	2.182	2.732	2.795	2.802	2.723	2.411	2.091	3.061	2.52	2.845	2.264	2.378	3.206	2.954	2.454	3.313	3.368	2.131	2.514	2.404	2.157	3.651	1.783	1.945	2.214	3.094	2.724	2.609
s29_20130130_Signa Excite	1.846	2.262	2.085	2.131	2.032	2.385	2.456	2.149	2.353	2.255	1.612	2.572	2.323	2.067	2.219	2.509	3.285	3.229	2.514	2.078	2.562	1.825	2.759	2.278	2.349	2.194	2.246	1.845	2.572	1.954	1.876	2.19	2.075	2.516	2.969	2.064	2.857	2.425	2.072	1.835	1.84	1.747	2.989	1.531	1.722	1.795	2.18	2.033	2.156
s29_20140213_Signa Excite	1.949	2.343	1.95	2.35	2.087	2.313	2.393	2.287	2.487	2.46	1.507	2.687	2.375	2.234	2.329	2.513	3.378	3.284	2.53	2.169	2.72	1.847	2.991	2.387	2.396	2.308	2.313	1.992	2.605	2.036	2.129	2.507	2.14	2.755	3.037	2.135	2.998	2.548	2.158	1.969	1.997	1.868	2.982	1.559	1.714	1.956	2.357	2.161	2.29
s30_20120919_Sonata	2.41	2.45	1.817	2.697	2.496	2.44	2.59	2.309	2.571	2.352	1.82	2.381	2.829	2.842	2.582	2.563	2.975	3.636	2.287	1.757	2.643	2.072	2.695	2.823	2.468	2.192	1.952	1.893	2.255	2.246	2.664	2.87	2.462	2.801	2.775	2.156	2.916	2.978	2.144	2.441	2.398	1.874	2.74	1.7	1.728	1.943	2.186	2.532	2.486
s30_20130625_Sonata	2.437	2.42	1.718	2.671	2.546	2.49	2.59	2.39	2.651	2.438	1.734	2.689	2.838	3.026	2.554	2.568	2.945	3.558	2.378	1.805	2.607	1.882	2.752	2.839	2.428	2.154	2.127	1.868	2.308	2.21	2.654	2.402	2.283	2.862	2.78	2.134	2.901	3.062	2.41	2.278	2.301	1.674	2.642	1.584	1.609	2.008	2.252	2.507	2.542
s31_20120823_Verio	2.251	2.704	2.279	2.513	2.369	2.495	2.467	2.429	2.644	2.435	1.754	2.683	2.607	2.58	2.574	2.774	3.223	3.199	2.48	2.175	2.699	2.097	3.041	2.576	2.514	2.594	2.388	2.022	2.663	2.591	2.468	2.253	2.691	3.088	3.29	2.422	2.703	2.714	2.069	2.479	2.289	1.819	3.43	1.747	1.894	2.169	2.889	2.546	2.326
s31_20130823_Verio	2.227	2.663	2.241	2.46	2.355	2.477	2.38	2.382	2.643	2.387	1.773	2.641	2.591	2.525	2.488	2.738	3.099	3.192	2.448	2.076	2.699	1.989	2.916	2.541	2.443	2.59	2.315	2.034	2.576	2.546	2.443	2.137	2.735	2.781	3.285	2.308	2.567	2.33	1.983	2.47	2.23	1.831	3.359	1.706	1.811	2.091	2.833	2.613	2.365
s32_20121226_Signa Excite	2.245	2.079	2.17	2.433	2.419	2.441	2.933	2.479	2.58	2.54	1.669	2.607	3.001	2.368	2.547	2.804	2.809	3.495	2.355	1.974	2.462	1.657	2.621	2.65	2.466	2.498	2.2	2.282	2.875	2.022	2.067	2.587	2.315	2.785	3.12	2.187	2.653	2.656	2.524	1.951	2.142	1.972	3.607	1.676	1.631	2.125	2.394	2.482	2.46
s32_20130704_Signa Excite	2.164	2.071	2.126	2.374	2.459	2.483	2.922	2.349	2.54	2.658	1.624	2.725	2.941	2.432	2.502	2.766	2.847	3.253	2.353	1.977	2.484	1.7	2.654	2.719	2.445	2.461	2.215	2.183	2.832	2.103	2.12	2.616	2.33	2.826	3.075	2.198	2.712	2.549	2.377	2.073	2.072	1.93	3.47	1.658	1.627	2.133	2.45	2.368	2.409
s33_20121215_Signa Excite	2.262	2.619	1.857	2.352	2.779	2.645	2.572	2.451	3.089	2.522	1.719	2.706	2.791	2.304	2.384	2.692	3.19	3.544	2.659	2.141	2.975	1.806	3.171	2.747	2.586	2.302	2.091	1.792	2.349	2.071	2.029	2.767	1.98	3.018	2.794	2.467	3.064	2.963	2.184	2.499	2.172	1.832	3.405	1.637	1.513	1.923	2.325	2.408	2.406
s33_20131002_Signa Excite	2.562	2.777	1.833	2.439	2.782	2.764	2.744	2.631	3.056	2.854	1.591	2.884	2.895	2.525	2.586	2.833	3.423	3.716	2.577	2.128	3.031	1.857	3.411	2.932	2.722	2.534	2.216	1.925	2.471	2.222	2.119	2.639	2.109	3.081	2.887	2.586	3.222	3.192	2.104	2.611	2.264	1.877	3.686	1.678	1.604	2.05	2.702	2.527	2.597
s34_20130102_Signa Excite	2.496	2.256	2.326	2.673	2.636	2.545	2.768	2.566	2.837	3.117	1.488	2.805	2.939	2.53	2.558	2.817	2.929	3.212	2.405	1.874	2.828	1.892	3.239	2.715	2.595	2.749	2.253	1.893	2.736	2.401	2.23	2.431	2.227	2.975	3.358	2.477	2.922	2.877	1.988	2.804	2.511	1.755	3.25	1.765	1.769	2.47	2.641	2.582	2.456
s34_20131225_Signa Excite	2.552	2.219	2.158	2.671	2.703	2.57	2.775	2.575	2.771	3.366	1.502	2.772	2.944	2.628	2.519	2.845	2.802	3.272	2.376	1.865	2.857	1.897	3.153	2.732	2.621	2.694	2.176	1.849	2.678	2.332	2.281	2.707	1.968	3.02	3.353	2.468	2.846	2.823	1.975	2.815	2.415	1.768	3.19	1.712	1.751	2.473	2.647	2.499	2.501
s35_20130726_Signa Excite	2.281	2.633	2.32	2.614	2.404	2.664	2.764	2.397	2.888	3.081	1.605	2.61	2.682	2.451	2.369	2.795	3.059	3.465	2.481	1.997	2.302	1.795	3.592	2.73	2.465	2.484	2.342	2.094	2.644	2.381	2.543	2.222	2.493	2.918	2.989	2.475	2.99	2.817	1.994	2.559	2.019	1.803	3.783	1.813	1.674	2.209	2.551	2.368	2.501
s35_20131104_Signa Excite	2.313	2.713	2.315	2.732	2.378	2.666	2.798	2.413	2.857	3.194	1.65	2.626	2.794	2.469	2.455	2.768	3.12	3.454	2.628	2.081	2.413	1.87	3.696	2.838	2.542	2.497	2.443	2.067	2.639	2.453	2.505	2.365	2.444	3.005	3.004	2.565	3.121	2.846	2.037	2.531	2.117	1.958	3.84	1.877	1.544	2.238	2.535	2.398	2.37
s36_20130814_TrioTim	2.246	1.898	2.244	2.436	2.555	2.452	2.595	2.45	2.733	2.83	1.716	2.769	2.335	2.449	2.472	2.648	3.098	3.271	2.746	2.301	2.554	2.026	2.712	2.617	2.477	2.486	2.213	2.059	2.73	2.139	2.338	2.306	2.279	2.929	3.135	2.367	2.877	2.999	2.192	1.955	2.304	1.864	2.961	1.78	1.812	2.114	2.403	2.632	2.483
s36_20130828_TrioTim	2.212	1.859	2.328	2.508	2.557	2.464	2.613	2.448	2.776	2.646	1.715	2.682	2.501	2.376	2.498	2.652	3.171	3.291	2.674	2.29	2.643	2.019	2.686	2.644	2.443	2.516	2.18	2.06	2.748	2.132	2.354	2.187	2.115	2.896	3.224	2.284	2.872	2.986	2.19	1.899	2.343	1.798	3.014	1.719	1.793	2.131	2.427	2.619	2.462
[truncated: 26 more columns]
