# Supplementary material for: Reproducibility of Brain Morphometry from Short-Term Repeat Clinical MRI Examinations: A Retrospective Study
Source: PLoS One. 2016 Jan 26;11(1):e0146913. doi: 10.1371/journal.pone.0146913 (PMC4727912; doi:10.1371/journal.pone.0146913)
Supplement: S1 File — (ZIP) [file pone.0146913.s001.zip › data/rh.a2009s.vol.dat]

rh.aparc.a2009s.volume	rh_G_and_S_frontomargin_volume	rh_G_and_S_occipital_inf_volume	rh_G_and_S_paracentral_volume	rh_G_and_S_subcentral_volume	rh_G_and_S_transv_frontopol_volume	rh_G_and_S_cingul-Ant_volume	rh_G_and_S_cingul-Mid-Ant_volume	rh_G_and_S_cingul-Mid-Post_volume	rh_G_cingul-Post-dorsal_volume	rh_G_cingul-Post-ventral_volume	rh_G_cuneus_volume	rh_G_front_inf-Opercular_volume	rh_G_front_inf-Orbital_volume	rh_G_front_inf-Triangul_volume	rh_G_front_middle_volume	rh_G_front_sup_volume	rh_G_Ins_lg_and_S_cent_ins_volume	rh_G_insular_short_volume	rh_G_occipital_middle_volume	rh_G_occipital_sup_volume	rh_G_oc-temp_lat-fusifor_volume	rh_G_oc-temp_med-Lingual_volume	rh_G_oc-temp_med-Parahip_volume	rh_G_orbital_volume	rh_G_pariet_inf-Angular_volume	rh_G_pariet_inf-Supramar_volume	rh_G_parietal_sup_volume	rh_G_postcentral_volume	rh_G_precentral_volume	rh_G_precuneus_volume	rh_G_rectus_volume	rh_G_subcallosal_volume	rh_G_temp_sup-G_T_transv_volume	rh_G_temp_sup-Lateral_volume	rh_G_temp_sup-Plan_polar_volume	rh_G_temp_sup-Plan_tempo_volume	rh_G_temporal_inf_volume	rh_G_temporal_middle_volume	rh_Lat_Fis-ant-Horizont_volume	rh_Lat_Fis-ant-Vertical_volume	rh_Lat_Fis-post_volume	rh_Pole_occipital_volume	rh_Pole_temporal_volume	rh_S_calcarine_volume	rh_S_central_volume	rh_S_cingul-Marginalis_volume	rh_S_circular_insula_ant_volume	rh_S_circular_insula_inf_volume	rh_S_circular_insula_sup_volume
s1_20130417_TrioTim	1919	2298	1893	2409	1911	3931	2395	1972	956	486	2476	2656	766	2153	7438	15829	1024	1054	5276	2644	3238	3871	3692	5306	6341	4506	3796	3170	5198	4486	1281	257	691	4403	1446	1281	5153	5404	417	242	2253	4254	3826	2390	3378	1841	837	1723	2187
s1_20131115_TrioTim	1949	2377	2086	2469	1937	4143	2527	2047	955	481	2504	2774	764	2264	7611	16328	1064	1125	5479	2755	3242	3855	3677	5166	6563	4687	3870	3326	5223	4628	1327	316	720	4640	1510	1359	5182	5483	416	247	2369	4364	3613	2630	3608	1911	896	1744	2271
s2_20120725_Verio	2171	2893	2254	2891	2458	4530	3372	2742	1746	561	3289	2513	1032	4149	8984	18726	1024	1905	3849	2920	5030	4574	3464	6806	9136	5614	6417	3331	6721	6353	1954	1216	642	5428	1950	1645	6722	8237	812	357	1855	5143	6135	2909	4056	2204	1408	1893	2108
s2_20130626_Verio	2135	2830	2357	2822	2541	4467	3364	2706	1771	551	3306	2513	1051	4083	9018	18687	985	1897	3742	2906	5225	4600	3456	6701	8977	5578	6241	3239	6728	6439	1949	1116	668	5405	1940	1643	6482	7776	778	326	1925	5035	6214	2957	3984	2182	1400	1866	2149
s3_20120821_Verio	2031	1544	2432	2695	2116	5562	2780	2503	1138	633	2737	3979	837	3298	9315	15792	1107	1900	4700	3110	5249	4905	3616	6195	8159	5674	4671	3706	6509	5059	1257	897	574	5660	2079	947	8067	8384	614	284	1514	5187	6126	3578	3920	2544	1029	1443	1985
s3_20130716_Verio	1983	1455	2515	2607	2198	5747	2874	2478	1127	643	2824	4044	832	3370	9850	16322	1180	1962	4695	3070	4956	4874	3811	6379	8445	5479	4789	3891	6948	5008	1352	907	604	5167	2110	917	7017	5781	622	282	1512	5261	6090	3454	4150	2585	1045	1518	2003
s4_20130103_Signa Excite	1072	1557	2110	3454	1689	3643	2468	2444	1118	533	1697	3073	1051	2092	7649	15357	1095	1621	5320	2544	2972	3048	3232	5716	5600	5348	4009	3234	5920	4890	1918	1019	929	4614	1503	1448	6582	8207	298	236	2323	4277	6125	2099	3187	2000	912	1907	2055
s4_20130927_Signa Excite	1304	1543	2010	3409	2389	3689	2385	2412	1066	521	1641	3011	1069	2024	7807	15416	1114	1637	5253	2424	2890	2891	2731	5710	5650	5353	4031	3288	6046	5019	2018	1068	924	4585	1515	1416	6461	8190	307	238	2317	4006	6142	1975	3255	2011	930	1853	2011
s5_20111222_Signa Excite	1190	1731	1844	2758	1562	4155	2269	2069	1099	533	1841	2820	1105	3172	7110	15623	984	1513	3000	2532	3791	3732	3681	5806	6139	5058	3705	3484	5398	3669	1467	420	919	4469	1422	935	6244	6346	591	301	1574	4295	5248	2388	3282	1781	1236	1893	1742
s5_20130109_Signa Excite	1232	1663	1652	2636	1580	4103	2170	1994	1035	535	1832	2694	1037	3086	6820	15058	921	1495	2920	2429	3684	3513	3600	5698	5953	4898	3510	3334	5190	3480	1470	509	901	4380	1369	901	6141	6180	523	239	1516	4194	5131	2206	3259	1729	1335	1886	1671
s7_20120209_TrioTim	2423	3546	1759	2652	2519	5417	3170	2162	1359	388	2317	2701	880	2242	10013	15323	1081	1642	4640	1952	3384	4270	4017	6826	5711	7347	5210	2740	5683	5753	2076	515	794	4461	1835	1560	7645	8073	746	296	2213	3704	6661	1966	3428	1563	767	2498	1752
s7_20120711_TrioTim	2073	3201	1963	2510	2328	5102	2955	2176	1306	378	2328	2647	864	2097	9383	15127	1022	1559	4642	2272	3178	4185	3673	6227	5825	7533	5099	3104	6096	5560	1926	631	727	4373	1713	1460	6844	7970	721	302	2155	4084	6336	1967	3825	1556	772	2171	1794
s6_20130514_Signa Excite	1989	2677	1507	2279	1985	4417	2863	2383	997	451	1976	2574	689	1890	8008	13771	1011	1351	4298	2312	2908	3283	4242	6020	5515	6850	4110	2379	4830	4280	1464	473	615	4125	1594	1485	6895	7121	570	284	1778	3434	6734	1817	3069	1364	699	1642	1417
s6_20130924_Signa Excite	1901	2705	1614	2427	1872	4477	3011	2556	1034	513	2130	2690	684	1911	8197	13989	1038	1346	4405	2255	3167	3608	4385	6325	5500	6937	4380	2504	5387	4607	1625	490	673	4276	1708	1603	7223	7133	617	287	1836	3329	6734	1832	3219	1507	714	1837	1590
s8_20130128_Verio	1802	2605	2439	3784	2282	5500	3237	2859	1373	967	3477	2724	670	3188	9520	18621	1701	1812	4916	2791	3292	5176	3934	7548	8412	6075	5248	4605	5347	7407	1765	775	1188	5735	2270	1886	8060	6486	636	432	2149	5695	7867	2658	3853	2130	1261	2551	2529
s8_20140114_Verio	1716	2616	2438	3896	2260	5509	3196	2959	1327	974	3385	2596	668	3064	9419	18807	1592	1785	5029	2747	3462	5121	4813	7554	8542	6308	5181	4796	5587	7392	1800	675	1153	6445	2231	1812	9181	8958	589	415	2137	5738	7896	2846	4267	2164	1230	2567	2531
s9_20120521_Verio	1378	1912	1627	1852	1473	3773	1963	1946	877	430	2236	2223	1145	1878	7253	12578	882	1468	3896	2058	3436	3389	1758	4660	5470	4492	4347	2470	4454	3231	1318	556	477	4359	1193	1071	4642	6114	349	174	1820	3668	5025	2198	3209	1984	1105	1525	1900
s9_20130503_Verio	1328	2004	1598	1825	1332	3529	1969	1882	849	418	2101	2090	1089	1709	6997	12156	873	1432	3627	1887	3348	3402	1787	4461	5069	4210	4125	2536	4705	3138	1227	415	441	4239	1193	1122	4899	6258	347	202	1942	3423	4896	2018	3088	1900	1055	1581	1966
s10_20120510_Verio	1379	2365	2292	2998	1860	5612	2785	2712	1184	718	2612	2637	721	2740	10274	14980	1152	2125	4946	3139	4509	5015	4026	6592	6234	6154	3862	4089	6010	5107	1715	592	1019	5225	2175	1518	6226	5538	659	525	2399	4651	6383	2563	4101	2200	1276	2179	2429
s10_20130613_Verio	1373	2325	2413	3063	1785	5482	2809	2786	1198	723	2577	2599	696	2654	9988	14995	1153	2137	5095	3265	4356	5124	3944	6507	6763	6425	4087	4388	6468	5223	1592	610	1070	5321	2184	1540	6809	6352	679	496	2276	4621	6287	2742	4277	2292	1245	2172	2303
s11_20120403_TrioTim	1897	1291	1522	2143	2169	4755	2655	2280	1029	525	2457	2277	1375	2280	7860	11163	1336	1826	4354	2848	6252	4449	3867	6128	4873	4933	3221	2450	4037	4421	1742	589	439	4167	988	1294	7121	7048	476	323	1929	3528	4770	2388	2569	1583	1072	1811	1930
s11_20130412_TrioTim	2046	1583	2646	2436	2297	4612	2860	2565	990	494	2534	2277	1291	2273	8470	13759	1407	1794	6025	3471	5825	4674	4640	5731	7413	5478	4368	2853	5997	5036	1671	705	541	4153	998	1314	6552	7230	461	326	2129	4051	4673	2757	3982	1962	1107	1977	2220
s12_20130703_Signa Excite	1511	2309	1589	1966	1864	3556	2225	1911	777	644	1884	2456	665	2318	7285	11584	762	1795	3552	2135	3004	2846	3352	5091	5360	4035	3753	3070	4585	3429	1398	610	623	3832	1041	1039	4802	5519	516	164	1656	3098	5423	1587	3140	1698	878	2172	1609
s12_20130927_Signa Excite	1461	2385	1530	1905	1890	3528	2272	1930	772	603	1844	2376	651	2370	7273	11622	756	1790	3370	2176	2900	2745	3227	4948	5128	3645	3723	2700	4255	3340	1276	625	623	3597	1026	1072	4607	5267	531	168	1617	2966	5051	1557	2943	1675	874	2135	1591
s13_20120601_Verio	2393	2216	3368	3527	3157	5882	3154	3226	1338	739	2399	4236	985	3011	9364	16911	1356	2576	4613	3097	5167	3861	3407	7515	9258	5936	5349	4147	6054	5627	2019	1145	879	5503	2035	1653	8789	8559	745	335	2070	3706	6487	2032	4646	2711	1102	2046	2189
s13_20130902_Verio	2436	2198	3413	3567	3206	5922	3231	3249	1385	717	2523	4239	959	3003	9388	16917	1345	2611	4776	3162	5375	3903	3510	7533	9178	5897	5487	4181	6140	5809	1997	1109	912	5458	2010	1619	8877	8846	689	302	2085	3937	6417	2003	4375	2730	1070	2083	2179
s14_20130607_Sonata	1793	3584	1569	2749	2953	4348	2665	2069	1221	373	2859	2947	698	1890	7828	13990	1314	1948	4388	3059	4048	4461	3926	5869	7512	4776	4642	3193	4421	4702	1572	1302	1040	5637	1298	1765	6446	7499	652	356	2021	5116	6168	2981	3181	2016	1182	2366	2029
s14_20130925_Sonata	1871	3594	1819	2834	3088	4551	2824	2136	1338	400	2880	3273	719	2109	8648	15249	1394	2049	4801	3175	4055	4426	4092	6013	8061	5283	5245	3771	5540	4898	1626	1328	955	5789	1346	1965	6437	7733	709	387	2034	5367	6001	3149	3399	2145	1279	2539	1994
s15_20130625_SIGNA_HDx	1982	2357	1972	2910	2314	4035	2236	2290	1098	561	2149	2804	900	3462	7179	14143	1033	1833	4316	2819	4876	4069	3789	5984	7037	6264	5556	3596	5825	6125	1739	613	972	4857	1870	1221	7162	7452	511	235	1952	3699	7374	2007	3016	1800	938	1920	1943
s15_20131014_SIGNA_HDx	2038	2263	2071	2904	2530	3973	2303	2243	1138	626	2170	2640	853	3289	7222	14021	1004	1779	4251	2732	4213	3737	3592	5696	6735	6153	5283	3332	5361	6249	1545	525	890	4803	1825	1207	6752	7163	530	221	1904	3486	7063	1989	2884	1735	812	1859	1864
s16_20120514_TrioTim	1599	2306	1911	2067	2226	5034	2402	2480	918	482	2028	2238	953	1926	8089	14207	771	1608	4961	2241	2784	3941	3015	5673	5916	5012	3781	3130	4817	5122	1667	431	995	4798	1482	1582	6542	7118	454	289	2012	2993	4462	1933	3385	2457	1506	1846	2138
s16_20121122_TrioTim	1377	2144	1871	2135	2064	5213	2467	2475	1028	500	2016	2330	1046	2044	8215	14251	820	1731	4573	2277	2779	3886	3137	5833	6198	5257	3725	3147	4910	5180	1781	433	985	5028	1488	1646	6774	7669	453	292	2155	3320	4577	2034	3446	2479	1566	1965	2175
s17_20130618_SIGNA_HDx	1828	1982	2394	2650	2463	5701	3762	2990	1535	584	2722	3760	800	2827	9913	16095	1619	2328	4919	2766	5069	3806	4293	6175	9071	6070	4824	3238	6798	6271	2100	750	868	5684	1995	1793	8796	9638	541	313	1995	4282	6149	3175	3921	2429	871	2590	2324
s17_20131008_SIGNA_HDx	1651	1983	2339	2605	2389	5569	3565	2961	1467	643	2537	3758	819	2760	9661	16031	1607	2337	4784	2702	5029	3760	4491	6047	8662	5969	4779	3156	6806	6121	1946	697	826	5670	1889	1709	8245	9309	531	294	1942	4141	5994	2945	3580	2381	892	2594	2280
s18_20121107_Verio	2398	2553	2995	3100	2983	5577	3474	2433	1809	683	3292	2984	779	3000	9827	14749	1284	1766	5080	3134	4828	5555	3438	5556	8257	5755	4820	3537	6135	6394	1638	568	852	6292	1524	1379	5434	7440	521	478	2025	5132	5610	3794	3692	1930	1193	1893	2364
s18_20140107_Verio	2424	2600	2907	3117	3007	5658	3559	2435	1855	686	3294	3101	814	3036	10110	14708	1351	1798	5125	3085	5040	5496	3473	5780	8425	5982	4698	3430	6311	6401	1720	558	859	6679	1514	1376	5656	8599	528	476	2027	5373	5817	3891	3524	1910	1170	1907	2283
s19_20130118_Sonata	1063	1812	1820	1959	1745	4242	2798	2113	1079	933	1264	2576	636	2031	7583	13097	1131	1770	4720	2212	4192	3977	3986	6059	5090	5935	3718	2830	4555	5033	1367	587	586	4934	1249	1683	5424	7233	735	506	2078	4090	4609	1645	3015	1626	1083	1925	2019
s19_20130529_Sonata	1015	1896	1643	1757	1508	4135	2504	2076	1015	857	1221	2442	602	1826	6713	11061	1170	1784	4588	2132	4326	3696	4124	5994	4743	5313	2902	2394	3503	4662	1548	597	643	4848	1303	1632	5695	7597	612	487	2217	3844	4852	1431	2754	1433	995	2165	2068
s20_20120903_Verio	1865	2800	2107	2640	2005	5227	3375	2658	1229	709	2559	1924	742	1742	9936	12022	1044	1901	4647	2965	3956	5441	3665	5615	6585	5521	5053	4082	5994	5213	1691	412	691	5420	1968	1382	5501	8150	400	175	1961	3813	6031	3079	4041	1851	963	1890	2141
s20_20130917_Verio	1875	2829	2121	2742	1991	5302	3410	2658	1203	736	2516	1946	785	1771	9894	12146	1033	1860	4606	2986	3748	5343	3917	5559	6743	5871	4926	4073	6100	5053	1725	354	685	5810	2011	1448	5662	9474	409	191	1969	3891	5902	3096	3917	1878	946	1825	2120
s21_20120323_Signa Excite	1601	2049	2150	2423	2375	4770	2963	2989	1035	521	2307	2497	1116	2465	8366	13485	990	2010	4950	2664	4402	3660	3661	6572	6636	6951	4934	3729	6681	5043	1869	785	661	4655	1310	1511	7581	7814	844	266	1727	4680	5945	2037	3684	1933	1177	2162	2061
s21_20120621_Signa Excite	1552	2055	2133	2336	2244	4627	2959	2894	1032	525	2378	2418	993	2364	8078	13359	986	1899	4555	2156	4598	3701	3609	6283	6517	6918	4942	3743	6279	5267	1575	713	697	4553	1333	1495	7538	7798	775	274	1847	3742	6003	2109	3627	1874	1257	2200	2127
s22_20130103_Sonata	1910	2545	1625	1794	1963	4854	3187	2533	925	820	3369	1849	558	2396	5451	11003	1204	2039	4860	2031	4821	4168	3745	6079	5548	5030	4246	3155	4061	5544	1744	546	646	4127	1586	1558	8225	7215	965	307	2069	4041	4890	2771	2886	1612	1042	2446	2058
s22_20131026_Sonata	1843	2718	1638	1756	2045	4389	2622	2266	888	796	3259	1941	562	2416	5575	10113	1196	2119	5016	1891	4763	4185	3854	6198	5280	4624	4184	3070	3892	5339	1781	588	661	3842	1511	1404	8478	7363	890	316	2147	4413	4840	2866	2578	1512	954	2446	1933
s23_20121008_Verio	1974	3182	1857	3016	1862	5643	2953	2839	1446	794	3120	2367	1313	1944	10661	14998	1113	2047	5645	3210	4836	5043	3205	6279	6847	6495	4451	3820	6505	5815	1988	789	1062	4861	1865	1674	8385	9074	398	231	2261	5531	5682	3597	3759	2258	1491	2090	1851
s23_20140125_Verio	1964	2999	1941	3052	1792	5393	2967	2783	1407	772	2981	2302	1325	1951	10402	15290	1093	1974	5475	3054	4790	5105	3139	6143	6865	6593	4417	4020	6999	5698	1958	810	1136	4847	1757	1701	8117	8935	377	243	2277	5364	5520	3495	3777	2283	1477	2070	1919
s24_20121001_Verio	1903	2482	1888	2624	1531	4399	2404	2252	959	396	2241	1980	651	1591	6998	11019	873	1538	4380	2022	2756	3686	2859	5068	6023	4887	3309	3138	4689	4179	1492	528	634	4138	1487	1155	5049	6986	508	202	1820	3900	5454	2091	3231	1624	820	1580	1733
s24_20131028_Verio	1896	2527	1993	2817	1602	4458	2426	2215	979	407	2266	2096	810	1683	7334	11470	935	1593	4654	2214	2892	3815	3022	5135	6329	5237	3419	3308	4863	4378	1564	534	687	4383	1581	1169	5394	7904	555	222	1901	4079	5485	2190	3264	1693	817	1631	1878
s25_20120427_Sonata	1906	2411	2669	3363	1938	5669	2893	2718	1490	736	3386	4470	747	2291	8932	14770	1446	2410	4436	3524	4537	4864	3102	7679	5489	5864	3710	3658	5010	5512	1832	1158	1341	6874	2034	1641	9596	9100	566	180	1988	5139	5942	3222	4029	2519	785	2206	2514
s25_20120928_Sonata	1812	2420	2676	3183	1839	5585	3004	2769	1483	717	3163	4439	748	2345	9230	15019	1521	2495	4509	3522	4385	4775	2961	7550	5654	5761	3988	3899	5143	5508	1882	1130	1349	6899	2003	1574	9303	8862	600	165	1928	4799	5907	3274	3670	2589	798	2339	2478
s26_20120316_Signa Excite	1872	1678	1635	2648	2075	4265	3001	2182	1331	630	2054	2962	1026	2023	7743	13438	955	1629	3573	2236	4415	3788	3780	5780	6093	5728	5047	3582	5126	4492	1531	735	673	4159	1782	1430	6321	9080	455	126	1726	5300	5817	2356	3181	1637	924	1504	1879
s26_20120615_Signa Excite	1463	1610	1580	2504	1792	4089	2960	2137	1288	661	2061	2950	951	1964	7808	13434	935	1598	3586	2238	4385	3768	3717	5526	5785	5474	4842	3536	5145	4342	1361	710	703	4109	1692	1471	6243	8745	479	129	1743	5324	5603	2323	3107	1590	954	1555	1816
s27_20120402_Signa Excite	1661	2649	1833	2341	1824	3985	2422	2075	936	642	2021	3015	802	1973	8715	11574	867	1510	4658	2385	2620	3773	3196	5876	5073	4843	4311	2858	5001	4129	1766	451	522	4289	1267	1403	6372	8491	358	336	1645	4838	5050	1745	2661	1478	862	1824	1769
s27_20120704_Signa Excite	1700	2651	1946	2395	1796	4002	2482	2069	956	628	2078	2934	782	1942	8655	11819	904	1536	4654	2412	2866	3995	3322	5965	4904	4820	4405	2942	5221	4169	1835	452	538	4271	1265	1469	6679	8389	356	332	1722	4876	5182	1754	2473	1512	891	1933	1761
s28_20130703_TrioTim	1943	3263	2399	2868	2392	5327	3770	2718	2013	679	3189	3023	734	2924	9238	16111	1263	2142	6224	3449	3870	5713	2860	6446	8394	7462	4960	3696	6395	6382	2042	727	667	4243	1992	1335	7648	9925	758	358	2364	4738	5288	3130	3676	2050	1226	1896	2422
s28_20140120_TrioTim	2008	3311	2428	2908	2484	5457	3677	2704	2010	671	3346	3088	709	2933	9383	16147	1259	2235	6319	3506	3897	5662	2860	6582	8577	7501	5058	3727	6533	6396	2050	767	667	4408	2003	1353	8006	10223	775	360	2373	4836	5513	3127	3677	2093	1258	1882	2430
s29_20130130_Signa Excite	1625	1903	2030	2389	2156	4386	2970	2201	1047	743	2162	2415	639	1508	6140	13608	1017	1447	3892	2748	3207	3448	3141	4856	5701	4359	4664	3282	6201	4550	1124	473	741	4455	1083	1199	6262	5718	578	163	1633	3942	5525	2478	3381	1657	564	1780	1544
s29_20140213_Signa Excite	1705	2004	1941	2579	2184	4417	2996	2379	1052	804	2059	2488	651	1492	6339	13777	1074	1429	3891	2868	3510	3431	3557	4755	5780	4503	4777	3393	6195	4686	1267	511	759	4776	1021	1223	6593	5867	587	172	1772	4066	5612	2506	3430	1784	624	1904	1639
s30_20120919_Sonata	2379	2278	1829	2202	3335	5250	2767	2354	1250	494	2504	2839	940	3659	9876	16196	1102	2529	4552	2291	5266	2622	2905	7772	5547	5501	3472	3574	5523	5170	1934	880	983	4735	1677	1515	6193	10849	700	470	2378	4423	4558	2126	3382	1787	1023	2331	2105
s30_20130625_Sonata	2408	2367	1856	2276	3107	5277	2760	2605	1250	590	2511	2922	920	3498	9300	16548	1142	2395	4850	2505	5430	2652	3102	7343	5815	5594	4086	3856	5948	5227	2027	775	942	4554	1641	1481	5853	10218	742	478	2230	4276	4147	1953	3137	1958	1027	2340	2118
s31_20120823_Verio	1433	3302	2017	2624	1918	4917	2583	2518	1425	745	2754	3368	822	2818	9276	14119	1070	2026	5468	2936	2602	5372	3984	6735	4429	7873	5257	3337	5964	5090	2014	683	1248	5807	1498	1277	5679	7682	548	545	1949	4292	6284	2910	3695	1945	1307	2431	2355
s31_20130823_Verio	1397	3272	1922	2479	1859	4904	2489	2428	1408	700	2747	3195	800	2686	8667	13584	1040	2005	5340	2898	2593	5158	3403	6593	4235	7510	5049	3281	5726	4866	1921	656	1277	4594	1480	1213	5305	5676	530	551	1892	4345	5970	2930	3532	1947	1276	2491	2409
s32_20121226_Signa Excite	1673	1593	1906	2746	2341	4234	2763	2348	848	561	2246	2641	713	1388	8482	12654	1212	1373	3992	2738	3781	3415	3576	5618	5852	6092	4053	4139	5487	4247	1435	631	735	4093	1824	1107	4826	7804	415	228	1804	4197	7075	2188	2825	1948	762	1843	2074
s32_20130704_Signa Excite	1592	1585	1882	2677	2358	4341	2799	2287	829	563	2227	2700	696	1418	8500	12517	1200	1300	4001	2817	3685	3468	3575	5767	5806	6025	4063	4022	5389	4366	1498	592	719	4114	1784	1101	4688	7493	425	235	1750	4319	6923	2137	2810	1921	783	1792	2031
s33_20121215_Signa Excite	1456	2499	1729	2174	1399	3920	2052	1950	1107	549	2644	3617	614	1878	7532	11780	859	1567	4329	2546	3653	3787	3572	6198	7116	5262	3201	2512	4888	5092	1131	583	581	4360	1214	1282	5826	7041	435	186	1551	4202	6209	2396	2241	1424	721	1716	1683
s33_20131002_Signa Excite	1615	2762	1750	2207	1376	4260	2249	2236	1123	659	2537	3903	655	2072	8028	12161	876	1632	4448	2670	3942	3939	3938	6548	7641	5842	3472	2726	5102	5588	1203	769	665	4514	1210	1350	6170	7543	428	193	1824	4434	6683	2552	2482	1633	1011	1819	2028
s34_20130102_Signa Excite	1994	2237	2932	3207	2111	5634	3523	3135	1176	556	2154	2509	871	2128	8960	15370	1183	1602	4275	2552	5288	4477	4192	6330	7403	5681	5058	3823	6498	5313	1445	837	724	5210	1917	1663	6626	9568	368	227	1912	4165	6486	2408	4001	2469	861	1686	1879
s34_20131225_Signa Excite	1794	2211	2815	3222	2011	5754	3539	3172	1172	578	2170	2517	882	2217	8865	15432	1182	1595	4216	2518	5316	4474	3903	6371	7447	5584	4939	3714	6398	5220	1453	806	682	5336	1877	1657	6548	9527	377	242	1840	4058	6477	2383	4059	2449	880	1688	1888
s35_20130726_Signa Excite	1370	2552	2437	1984	1599	4040	2725	2148	1350	605	2419	2267	1170	1721	8867	14426	1150	1802	5210	2008	2587	4135	4150	6304	6504	5115	4153	3332	5838	4350	1519	718	941	4650	1716	1260	7614	7037	347	313	1658	4816	6235	2932	3075	2338	1015	1545	1653
s35_20131104_Signa Excite	1457	2591	2459	2119	1938	4138	2790	2174	1379	632	2501	2293	1188	1758	9214	14521	1200	1788	5487	2081	2747	4356	4166	6513	6695	5042	4273	3239	5854	4453	1495	745	950	4848	1709	1309	7893	7209	367	317	1765	4793	6286	3057	2762	2400	1052	1576	1662
s36_20130814_TrioTim	1532	1530	1941	2763	3173	5252	2788	2358	1519	512	2283	2677	922	1624	8063	14675	1135	1841	4503	2928	3725	4248	2557	5381	6616	6471	5440	3307	5547	4504	1572	715	618	4888	1921	1334	7399	8028	606	146	2025	3874	4732	2772	3320	1917	1030	1905	1807
s36_20130828_TrioTim	1550	1502	2031	2812	3145	5153	2798	2350	1499	482	2273	2644	958	1583	8114	14604	1212	1854	4402	2923	3808	4316	2506	5502	6521	6505	5414	3354	5545	4509	1545	625	598	4811	1944	1319	7224	7850	600	144	2068	3722	4775	2668	3187	1936	999	1900	1789
[truncated: 25 more columns]
