# Supplementary material for: Reproducibility of Brain Morphometry from Short-Term Repeat Clinical MRI Examinations: A Retrospective Study
Source: PLoS One. 2016 Jan 26;11(1):e0146913. doi: 10.1371/journal.pone.0146913 (PMC4727912; doi:10.1371/journal.pone.0146913)
Supplement: S1 File — (ZIP) [file pone.0146913.s001.zip › data/rh.aparc.area.dat]

rh.aparc.area	rh_bankssts_area	rh_caudalanteriorcingulate_area	rh_caudalmiddlefrontal_area	rh_cuneus_area	rh_entorhinal_area	rh_fusiform_area	rh_inferiorparietal_area	rh_inferiortemporal_area	rh_isthmuscingulate_area	rh_lateraloccipital_area	rh_lateralorbitofrontal_area	rh_lingual_area	rh_medialorbitofrontal_area	rh_middletemporal_area	rh_parahippocampal_area	rh_paracentral_area	rh_parsopercularis_area	rh_parsorbitalis_area	rh_parstriangularis_area	rh_pericalcarine_area	rh_postcentral_area	rh_posteriorcingulate_area	rh_precentral_area	rh_precuneus_area	rh_rostralanteriorcingulate_area	rh_rostralmiddlefrontal_area	rh_superiorfrontal_area	rh_superiorparietal_area	rh_superiortemporal_area	rh_supramarginal_area	rh_frontalpole_area	rh_temporalpole_area	rh_transversetemporal_area	rh_insula_area	rh_WhiteSurfArea_area
s1_20130417_TrioTim	900	594	1911	1416	339	2888	6374	2364	919	4040	2333	2865	1763	2385	609	1625	1267	539	1225	1662	3733	1005	4927	3496	509	4474	6952	5247	3193	3008	222	355	332	2239	77708.5
s1_20131115_TrioTim	907	627	1856	1472	337	2830	6349	2325	957	4059	2276	2968	1750	2412	591	1574	1228	506	1282	1667	3671	1055	5003	3540	536	4656	6889	5184	3196	2990	239	350	352	2260	77894.2
s2_20120725_Verio	1033	787	1808	1780	235	3520	6096	3270	1049	4729	2780	3035	1960	3399	821	1610	1610	928	2095	1741	3969	1422	5360	4702	638	6162	7494	6228	3590	3569	283	410	357	2700	91170.9
s2_20130626_Verio	1061	767	1755	1759	236	3373	5997	3131	1002	4591	2803	3002	1961	3336	791	1577	1602	927	2059	1694	3846	1354	5182	4589	624	6127	7441	6077	3596	3574	285	420	333	2670	89540.8
s3_20120821_Verio	937	802	2277	1580	341	3234	6467	3370	1065	4158	2479	3463	1600	3121	713	1786	1537	689	1708	1935	3945	1387	4963	4035	735	6532	7167	5683	3550	3023	214	419	246	2661	87822.7
s3_20130716_Verio	938	825	2207	1581	331	3242	6377	3052	1063	4191	2364	3448	1565	2813	712	1786	1424	637	1605	1899	3725	1403	4859	4023	705	6418	7090	5701	3321	2813	202	405	258	2672	85651.9
s4_20130103_Signa Excite	727	826	2254	1203	251	2446	4289	2664	781	4081	2324	2157	1671	2929	638	1438	1406	629	1116	1063	3346	1170	4722	3481	561	4737	5609	4135	3189	3000	210	341	320	2309	72023.3
s4_20130927_Signa Excite	725	810	2245	1212	173	2505	4303	2618	781	3942	2346	2195	1718	2910	621	1453	1368	634	1113	1070	3386	1155	4704	3541	569	4844	5627	4154	3154	2994	282	332	331	2341	72156.8
s5_20111222_Signa Excite	685	563	1910	1133	274	2614	4502	2635	856	3790	2385	2780	1747	2572	537	1231	1389	795	1701	1351	3436	947	4166	2820	504	4387	5855	4070	3123	2725	252	497	322	1974	70528.1
s5_20130109_Signa Excite	690	552	1945	1127	280	2595	4485	2589	832	3839	2398	2792	1744	2584	554	1221	1416	789	1665	1328	3431	948	4165	2806	527	4376	5867	4101	3125	2742	256	465	343	1993	70567.3
s7_20120209_TrioTim	976	803	1762	1423	440	2736	5296	3154	823	4754	2288	2808	1606	3447	604	1347	1272	681	1277	1337	4199	1152	4949	3656	681	5754	6354	5497	3342	4797	275	430	323	2168	82413
s7_20120711_TrioTim	939	776	1615	1247	435	2884	4896	3029	860	4275	2268	2741	1598	3225	600	1260	1205	669	1279	1312	3782	1164	4655	3676	723	5651	6114	5309	3234	4249	256	497	328	2095	78846.8
s6_20130514_Signa Excite	775	828	1656	1278	457	2938	4851	3002	850	4117	2189	2769	1659	2969	670	1291	1251	638	1128	1176	3820	1117	4793	3631	608	5352	5834	5097	3234	4088	287	514	287	2133	77287.8
s6_20130924_Signa Excite	781	794	1598	1239	415	2814	4621	3088	835	4101	2235	2674	1691	3083	684	1186	1267	656	1084	1191	3652	1129	4424	3506	571	5330	5658	4845	3182	3986	301	523	266	2074	75486.1
s8_20130128_Verio	814	815	2234	1734	383	2913	5673	3375	1208	4815	2983	3501	1908	3034	716	1704	1328	905	1326	1873	5128	1310	5187	4841	754	5351	7766	5337	3903	3788	219	517	517	2943	90803.5
s8_20140114_Verio	826	794	2193	1667	407	2774	5752	3489	1169	4708	2933	3349	1900	3285	711	1628	1321	890	1441	1835	4972	1334	4990	4756	765	5293	7660	5262	4096	3849	240	536	487	3193	90506.1
s9_20120521_Verio	718	637	1522	1373	215	2624	4444	2235	763	4046	2305	2677	1470	2239	643	1280	1175	570	1055	1375	3169	989	4227	3415	619	4398	5431	4981	3170	2792	167	455	302	2107	69587
s9_20130503_Verio	687	619	1453	1352	233	2530	4355	2285	746	3932	2172	2623	1435	2400	625	1214	1143	552	1066	1312	3006	919	3979	3268	609	4409	5307	4807	3174	2931	162	428	311	2110	68151.1
s10_20120510_Verio	871	861	2162	1358	453	3012	5084	2988	970	4623	2781	3427	2034	2663	513	1624	1215	798	1689	1462	4267	1233	5060	3989	673	5763	6177	5374	3500	3881	185	482	498	2634	84302.2
s10_20130613_Verio	833	859	2155	1329	448	2945	4961	3019	959	4430	2770	3285	2021	2659	530	1617	1173	789	1628	1476	4258	1257	4958	3983	661	5708	6176	5321	3460	3870	189	471	482	2662	83343.1
s11_20120403_TrioTim	1031	836	2003	1733	324	3262	7408	2970	750	5267	2327	3415	1741	2860	655	1636	1194	677	1452	1573	4107	1305	5237	3786	810	5855	6584	6188	3423	3595	335	322	349	2231	87240.3
s11_20130412_TrioTim	1012	794	1713	1447	392	3123	5881	2946	734	4144	2270	3201	1691	2607	641	1426	1132	669	1405	1557	3551	1195	4663	3517	818	5306	5812	5064	3123	3126	180	336	309	2180	77965.7
s12_20130703_Signa Excite	668	545	1665	1075	318	2317	3953	2206	679	3181	2167	2253	1519	2237	573	1209	1076	597	1292	1219	2907	900	4274	2872	619	4158	4834	4376	2770	2438	177	375	235	2297	63980.4
s12_20130927_Signa Excite	668	536	1607	1080	333	2323	3921	2195	718	3268	2183	2256	1449	2233	577	1176	1063	592	1262	1219	2979	898	4320	2821	604	4133	4790	4361	2771	2409	152	362	232	2330	63821.1
s13_20120601_Verio	908	910	2238	1411	337	3804	6787	3642	994	3953	3060	2664	1893	3392	791	2173	1953	879	1539	1177	4902	1490	5246	4387	924	5729	7531	6023	3839	3624	278	460	429	2776	92143.4
s13_20130902_Verio	915	909	2232	1456	354	3824	6742	3675	973	3958	3077	2674	1924	3409	808	2223	1983	860	1490	1195	4902	1490	5185	4337	902	5670	7485	5944	3880	3682	289	456	443	2859	92203.5
s14_20130607_Sonata	1017	770	2724	1764	362	3224	6612	3659	874	6372	3091	3113	1939	3732	719	1578	1678	796	1430	1864	4482	1391	5819	4402	758	6778	7930	6879	4275	4027	274	410	473	2782	97998.5
s14_20130925_Sonata	960	814	2715	1718	332	3051	6397	3542	833	6167	2959	3047	1925	3599	666	1599	1617	756	1377	1878	4521	1418	5820	4340	768	6413	7773	6682	4203	3881	254	410	470	2717	95622.4
s15_20130625_SIGNA_HDx	864	655	1625	1400	309	2755	4621	3165	719	4012	2013	2572	1678	3067	678	1264	1252	642	1665	1189	3761	976	4509	4017	556	4613	5349	5652	3172	3783	325	454	363	2365	76042.5
s15_20131014_SIGNA_HDx	828	648	1664	1432	311	2720	4638	2999	722	3930	1949	2594	1631	2953	662	1293	1230	612	1655	1175	3809	968	4625	4069	587	4627	5429	5740	3134	3673	326	438	370	2388	75827.4
s16_20120514_TrioTim	681	546	2199	1391	292	2777	5131	3304	840	4312	2244	2888	1801	3226	640	1411	1109	687	1147	1273	3282	1107	4208	3933	735	5082	6214	4605	3609	3437	285	472	333	2374	77576.3
s16_20121122_TrioTim	678	544	2181	1308	257	2867	5118	3390	867	3823	2293	2877	1732	3320	668	1489	1121	726	1167	1329	3440	1129	4321	3970	731	5005	6155	4570	3706	3485	222	465	338	2387	77680.2
s17_20130618_SIGNA_HDx	1106	799	2426	1564	389	3762	6255	4041	1094	4511	2741	3036	2015	4085	800	1794	1662	656	1561	1550	3998	1414	5929	4279	895	6864	7573	5370	4187	3929	273	522	360	2914	94351.9
s17_20131008_SIGNA_HDx	1061	790	2378	1536	385	3806	6259	3968	1023	4485	2640	3044	1968	3989	782	1786	1632	625	1570	1536	3952	1371	5815	4276	877	6711	7529	5297	4078	3835	292	494	361	2934	93085
s18_20121107_Verio	988	809	2238	1779	349	3463	6439	2849	1192	5043	2820	3489	1813	3296	832	1524	1331	705	1604	2182	4322	1311	5271	4995	708	7431	7115	6012	3747	3864	300	532	410	2722	93484.8
s18_20140107_Verio	977	792	2241	1737	376	3456	6427	2911	1205	4822	2759	3399	1838	3383	791	1499	1285	673	1595	2125	4266	1300	5225	4894	697	7375	7136	5935	3717	3898	293	528	388	2652	92595.9
s19_20130118_Sonata	955	829	2183	865	278	3484	6037	3055	1617	5415	2576	2843	1808	3466	985	1710	1544	782	1610	835	3744	983	5258	4579	600	6033	7526	5541	3857	4077	279	517	375	2600	88842.8
s19_20130529_Sonata	994	911	2277	829	312	3791	6273	3192	1532	5742	2810	3118	1899	3452	1043	1677	1661	782	1718	788	3756	1018	5364	4557	607	6441	7921	5845	4076	4306	382	533	418	2692	92715.9
s20_20120903_Verio	1085	709	1980	1470	381	2722	5993	3056	1076	4119	2510	3206	1944	3401	602	1327	1121	637	1163	1612	4153	1137	4834	3784	642	5937	6245	5459	3481	3617	182	499	277	2295	82657.6
s20_20130917_Verio	1108	711	1966	1518	400	2729	6071	3075	1095	4152	2498	3343	1924	3581	621	1349	1126	652	1143	1654	4268	1141	4903	3765	647	5933	6223	5409	3579	3765	176	528	276	2387	83716.4
s21_20120323_Signa Excite	877	899	2188	1634	325	3313	5348	3323	900	4647	2623	2595	1909	3332	709	1504	1354	796	1733	1476	3859	1267	4927	4096	684	5908	6336	5151	3395	4044	258	395	366	2509	84678.7
s21_20120621_Signa Excite	898	879	2120	1522	310	3273	5251	3290	891	3939	2566	2568	1778	3320	697	1502	1335	766	1702	1402	3795	1269	4898	4025	640	5810	6278	4983	3346	3987	253	389	372	2457	82509.9
s22_20130103_Sonata	1463	1016	2456	1986	438	4102	7488	4062	1071	5625	3490	3211	2190	4170	802	1903	1752	916	2162	1712	4705	1391	6277	4833	910	7967	8236	6117	4188	4278	263	412	509	3142	105241
s22_20131026_Sonata	1559	1087	2513	2104	470	4198	7750	4287	1090	5571	3690	3418	2368	4521	842	1937	1833	991	2339	1805	4938	1429	6334	5037	998	8271	8770	6199	4615	4510	322	454	515	3287	110052
s23_20121008_Verio	942	976	2563	1695	293	3246	5543	3356	1061	5196	2741	3567	1953	3328	761	1490	1116	748	1269	2103	4181	1476	5737	4668	705	6419	6230	5506	3578	4052	175	486	491	2584	90237.1
s23_20140125_Verio	927	978	2462	1615	286	3186	5508	3368	1043	5080	2704	3571	1936	3282	741	1415	1138	760	1217	2035	4049	1433	5411	4628	678	6259	6102	5414	3555	3955	169	477	439	2526	88347.1
s24_20121001_Verio	854	741	1777	1292	349	2698	4846	2864	807	4049	2163	2680	1743	2658	553	1182	1078	674	1020	1225	3505	1078	4005	3324	510	4970	5110	4702	3085	3022	234	458	357	2043	71657.1
s24_20131028_Verio	869	760	1816	1305	407	2713	5114	2963	837	4124	2234	2676	1803	2914	549	1269	1087	701	1061	1240	3669	1070	4076	3348	480	5057	5231	4834	3248	3172	243	491	345	2040	73744.4
s25_20120427_Sonata	966	1021	2202	1842	274	3234	5279	3635	1114	5430	2959	3283	2090	3461	705	1949	1806	793	1502	1949	4807	1330	6346	4644	771	6576	7619	5365	4072	4178	167	428	459	2596	94851.4
s25_20120928_Sonata	958	1081	2353	1862	260	3274	5464	3546	1180	5589	3008	3292	2120	3418	711	2031	1897	802	1535	1925	5185	1372	6629	4822	807	6732	8094	5650	4176	4368	255	473	468	2573	97908.7
s26_20120316_Signa Excite	912	904	2127	1390	256	3095	5239	3310	1173	4481	2392	3059	1666	3556	591	1281	1548	765	1238	1702	4235	1234	4299	3883	732	5260	5589	5751	3338	3758	293	438	316	2413	82223.4
s26_20120615_Signa Excite	932	879	2158	1344	229	3108	5154	3282	1158	4331	2365	3041	1645	3570	578	1251	1534	731	1253	1597	4222	1209	4243	3807	757	5246	5623	5630	3287	3777	211	447	304	2351	81253
s27_20120402_Signa Excite	966	1005	2136	1370	261	2628	4962	3257	820	4521	2543	2896	1773	3705	684	1340	1410	729	1153	1057	3829	962	4555	3385	753	5699	4743	4834	3422	2784	298	501	341	1984	77302.3
s27_20120704_Signa Excite	981	1019	2190	1393	292	2617	4939	3314	866	4559	2576	2902	1801	3654	669	1362	1401	716	1137	1063	3906	955	4604	3380	753	5721	4763	4938	3429	2801	297	502	348	2012	77859.6
s28_20130703_TrioTim	1057	825	1451	1757	315	2955	6041	3148	1271	4753	2477	3417	1718	3720	717	1394	1285	734	1785	1765	4094	1392	4792	4332	923	6402	7092	5249	3413	4634	286	382	301	2596	88472.7
s28_20140120_TrioTim	1052	830	1458	1737	295	2977	6049	3190	1287	4726	2438	3426	1709	3715	717	1404	1288	759	1772	1744	4065	1378	4773	4314	941	6459	7122	5293	3420	4673	286	345	308	2592	88541.5
s29_20130130_Signa Excite	722	952	1785	1342	352	2701	5175	3156	923	4035	2400	2831	1773	3260	663	1426	1113	695	1097	1582	3920	1456	4884	3848	791	5861	6353	5469	3591	3173	203	471	383	2078	80464.2
s29_20140213_Signa Excite	717	980	1797	1387	331	2769	5174	3198	872	3970	2381	2845	1736	3222	650	1436	1111	640	1042	1625	3857	1428	4847	3828	841	5706	6341	5433	3523	3186	213	472	374	2073	80005.6
s30_20120919_Sonata	1145	779	2624	1468	408	3553	5564	2804	953	5341	2450	2053	1956	3950	761	1866	1757	799	1899	1197	4238	1210	5925	4211	714	5884	8082	5621	4086	4134	322	333	448	2712	91250
s30_20130625_Sonata	1155	810	2585	1540	445	3621	5561	2734	1016	5460	2407	2182	1973	3758	754	1908	1684	728	1782	1225	4414	1292	5935	4442	736	5886	8277	5754	4046	4234	289	336	475	2712	92156.3
s31_20120823_Verio	882	835	2509	1567	411	2563	5281	3086	1075	4865	2928	3358	1945	3385	629	1479	1433	801	1644	1695	4104	1348	5168	3883	702	6167	6194	5680	3706	3985	277	487	464	3087	87621
s31_20130823_Verio	819	849	2507	1551	367	2591	5194	3043	1059	4777	2914	3441	1930	3082	654	1436	1381	786	1580	1755	4017	1342	5159	3851	724	6051	6136	5594	3465	3860	277	476	441	3029	86139.7
s32_20121226_Signa Excite	741	774	2221	1443	300	2897	5346	2697	693	3533	2251	3002	1955	3989	755	1401	1314	673	1110	1445	3969	1128	4425	3679	739	4779	5705	5034	3437	3790	297	462	341	2552	78880.4
s32_20130704_Signa Excite	747	775	2205	1446	317	2860	5307	2652	667	3699	2263	2942	1943	3975	747	1419	1269	651	1105	1438	3998	1138	4392	3596	719	4819	5668	4992	3432	3794	269	469	333	2499	78544.3
s33_20121215_Signa Excite	752	672	2060	1474	328	2698	4969	2803	804	4326	2378	2958	1678	2857	657	1428	1205	695	1291	1520	3386	1007	4437	3971	584	4624	5121	4536	3020	3699	181	432	296	2109	74954.4
s33_20131002_Signa Excite	777	685	2131	1528	317	2774	5112	2936	793	4495	2468	3030	1734	2910	676	1485	1236	703	1329	1554	3385	1058	4554	4094	687	4741	5149	4743	3088	3848	166	424	304	2192	77107
s34_20130102_Signa Excite	1006	828	2241	1545	285	3352	6322	3708	947	4421	2634	3519	1959	3844	637	1637	1141	704	1311	1497	4675	1339	5399	4167	852	5794	6997	5687	3691	3381	345	536	391	2469	89259.9
s34_20131225_Signa Excite	1001	818	2266	1544	272	3358	6296	3750	954	4386	2613	3444	1962	3915	655	1622	1157	700	1333	1520	4751	1350	5503	4202	859	5772	7005	5777	3680	3398	266	541	411	2342	89422.1
s35_20130726_Signa Excite	966	583	2161	1559	415	2956	5600	3602	959	4929	2480	3259	1550	3110	569	1465	997	753	1368	1578	3574	1237	4730	3801	627	5826	6269	4252	3220	3149	138	497	361	2138	80678.7
s35_20131104_Signa Excite	951	568	2122	1533	399	2952	5594	3597	977	4709	2627	3333	1543	3143	571	1485	1001	748	1363	1524	3533	1262	4748	3793	639	5808	6334	4186	3222	3169	191	476	375	2154	80628.9
s36_20130814_TrioTim	951	818	1911	1420	314	3125	5693	3563	877	4106	2497	3193	1840	3264	517	1200	1206	668	1323	1313	4038	1119	4534	4073	827	5409	6296	5783	3456	4318	284	398	351	2171	82856
s36_20130828_TrioTim	940	805	1877	1407	318	3081	5684	3511	878	4121	2467	3205	1827	3215	525	1199	1236	660	1315	1324	4020	1158	4430	4041	802	5410	6286	5818	3460	4316	290	368	358	2151	82502.7
