# Supplementary material for: Reproducibility of Brain Morphometry from Short-Term Repeat Clinical MRI Examinations: A Retrospective Study
Source: PLoS One. 2016 Jan 26;11(1):e0146913. doi: 10.1371/journal.pone.0146913 (PMC4727912; doi:10.1371/journal.pone.0146913)
Supplement: S1 File — (ZIP) [file pone.0146913.s001.zip › data/rh.aparc.thickness.dat]

rh.aparc.thickness	rh_bankssts_thickness	rh_caudalanteriorcingulate_thickness	rh_caudalmiddlefrontal_thickness	rh_cuneus_thickness	rh_entorhinal_thickness	rh_fusiform_thickness	rh_inferiorparietal_thickness	rh_inferiortemporal_thickness	rh_isthmuscingulate_thickness	rh_lateraloccipital_thickness	rh_lateralorbitofrontal_thickness	rh_lingual_thickness	rh_medialorbitofrontal_thickness	rh_middletemporal_thickness	rh_parahippocampal_thickness	rh_paracentral_thickness	rh_parsopercularis_thickness	rh_parsorbitalis_thickness	rh_parstriangularis_thickness	rh_pericalcarine_thickness	rh_postcentral_thickness	rh_posteriorcingulate_thickness	rh_precentral_thickness	rh_precuneus_thickness	rh_rostralanteriorcingulate_thickness	rh_rostralmiddlefrontal_thickness	rh_superiorfrontal_thickness	rh_superiorparietal_thickness	rh_superiortemporal_thickness	rh_supramarginal_thickness	rh_frontalpole_thickness	rh_temporalpole_thickness	rh_transversetemporal_thickness	rh_insula_thickness	rh_MeanThickness_thickness
s1_20130417_TrioTim	2.127	2.63	2.422	1.77	3.143	2.269	2.024	2.555	1.966	1.948	2.432	1.816	2.094	2.556	2.351	1.921	2.366	2.63	2.421	1.299	1.94	2.477	2.304	2.138	2.559	2.231	2.583	1.957	2.587	2.264	2.877	3.381	2.221	2.616	2.22954
s1_20131115_TrioTim	2.18	2.54	2.502	1.733	3.017	2.321	2.091	2.585	1.917	2.036	2.527	1.847	2.166	2.561	2.371	2.17	2.503	2.625	2.387	1.339	2.065	2.459	2.36	2.199	2.545	2.214	2.678	2.044	2.669	2.409	2.728	3.229	2.188	2.681	2.29073
s2_20120725_Verio	2.328	2.767	2.65	1.94	3.949	2.726	2.42	2.669	2.281	2.277	2.538	2.149	2.529	2.606	2.438	2.449	2.417	2.476	2.462	1.515	1.945	2.338	2.46	2.332	2.746	2.45	2.777	2.227	2.763	2.539	3.035	3.956	2.238	3.045	2.45955
s2_20130626_Verio	2.346	2.877	2.686	1.925	4.083	2.78	2.422	2.685	2.355	2.285	2.44	2.16	2.508	2.555	2.453	2.484	2.425	2.539	2.419	1.576	1.98	2.421	2.492	2.338	2.737	2.449	2.772	2.225	2.8	2.494	3.022	3.893	2.336	3.009	2.46549
s3_20120821_Verio	2.616	2.5	2.494	1.803	3.503	2.593	2.411	2.876	2.196	2.198	2.715	2.048	2.32	2.865	2.803	2.307	2.808	2.838	2.457	1.684	2.115	2.13	2.511	2.371	3.126	2.344	2.56	2.116	2.693	2.4	3.149	3.769	2.159	2.786	2.42919
s3_20130716_Verio	2.53	2.48	2.593	1.847	3.597	2.496	2.429	2.776	2.197	2.13	2.83	2.053	2.329	2.548	2.795	2.37	2.905	2.966	2.535	1.694	2.222	2.232	2.626	2.355	3.268	2.397	2.656	2.115	2.772	2.472	3.201	3.932	2.158	2.847	2.45461
s4_20130103_Signa Excite	2.743	2.455	2.458	1.718	4.009	2.722	2.448	3.246	2.897	2.29	2.712	2.074	2.541	3.027	2.258	2.474	2.442	2.781	2.464	1.355	2.091	2.559	2.503	2.405	3.145	2.097	2.837	2.176	2.663	2.747	2.618	4.162	2.654	3.137	2.51894
s4_20130927_Signa Excite	2.666	2.491	2.476	1.671	4.045	2.659	2.41	3.21	2.753	2.206	2.722	1.951	2.651	3.038	2.18	2.388	2.438	2.867	2.462	1.286	2.094	2.603	2.507	2.43	3.165	2.164	2.846	2.164	2.656	2.72	3.351	4.245	2.579	3.065	2.50678
s5_20111222_Signa Excite	2.353	2.324	2.63	1.628	4.074	2.512	2.443	2.641	2.325	2.185	2.331	1.831	2.426	2.721	2.318	2.562	2.598	2.656	2.414	1.541	2.09	2.448	2.601	2.313	2.641	2.28	2.947	2.139	2.543	2.483	2.668	3.33	2.402	2.992	2.42976
s5_20130109_Signa Excite	2.36	2.333	2.518	1.598	3.959	2.418	2.381	2.607	2.254	2.125	2.411	1.716	2.502	2.658	2.271	2.511	2.479	2.681	2.384	1.511	2.011	2.448	2.504	2.214	2.585	2.325	2.876	2.077	2.51	2.39	2.926	3.283	2.273	2.887	2.3765
s7_20120209_TrioTim	2.64	2.543	2.534	1.723	3.436	2.86	2.29	2.911	2.348	2.141	3.03	2.009	2.759	2.828	2.467	2.388	2.587	2.977	2.739	1.338	1.787	2.462	2.391	2.453	2.655	2.594	2.824	2.132	2.931	2.3	3.092	3.763	2.655	2.997	2.47937
s7_20120711_TrioTim	2.628	2.553	2.612	1.958	3.254	2.762	2.34	2.808	2.276	2.357	2.781	2.095	2.616	2.857	2.511	2.584	2.582	2.911	2.62	1.411	2.037	2.47	2.687	2.462	2.564	2.432	2.884	2.247	2.856	2.503	2.709	3.581	2.393	2.846	2.52289
s6_20130514_Signa Excite	2.482	2.573	2.336	1.677	3.453	2.425	2.041	2.705	2.239	2.192	2.646	1.741	2.327	2.673	2.134	2.289	2.325	2.823	2.451	1.438	1.667	2.604	2.226	2.184	2.471	2.385	2.727	1.909	2.581	2.251	3.007	3.92	2.054	2.717	2.29969
s6_20130924_Signa Excite	2.57	2.63	2.426	1.84	3.793	2.675	2.191	2.805	2.337	2.211	2.717	1.874	2.414	2.747	2.328	2.497	2.478	2.774	2.61	1.365	1.824	2.59	2.52	2.382	2.657	2.439	2.831	2.107	2.745	2.323	2.805	3.902	2.599	2.875	2.43072
s8_20130128_Verio	2.543	2.543	2.62	1.991	3.757	2.592	2.571	2.814	2.333	2.288	2.631	2.016	2.576	2.719	2.497	2.494	2.618	2.848	2.804	1.402	2.066	2.512	2.391	2.399	2.807	2.486	2.791	2.271	2.718	2.557	3.26	4.223	2.154	2.872	2.49607
s8_20140114_Verio	2.677	2.602	2.672	1.996	3.98	2.744	2.586	2.979	2.334	2.373	2.71	2.092	2.693	2.977	2.544	2.6	2.63	2.861	2.609	1.443	2.194	2.502	2.581	2.441	2.718	2.48	2.838	2.291	2.795	2.645	3.246	4.21	2.291	2.961	2.5713
s9_20120521_Verio	2.165	2.316	2.373	1.69	2.428	2.376	2.211	2.862	2.047	2.03	2.207	1.825	2.489	2.741	1.801	2.184	2.361	2.349	2.514	1.426	1.875	2.317	2.206	1.98	2.641	2.369	2.647	1.979	2.424	2.41	3.06	3.115	1.922	2.516	2.25087
s9_20130503_Verio	2.229	2.245	2.422	1.608	2.364	2.357	2.14	2.786	1.996	1.959	2.182	1.817	2.33	2.675	1.827	2.238	2.481	2.336	2.423	1.46	1.905	2.298	2.34	1.914	2.457	2.283	2.637	1.912	2.368	2.29	2.733	3.005	1.849	2.566	2.2182
s10_20120510_Verio	2.213	2.622	2.523	1.891	3.755	2.65	2.297	2.649	1.998	2.151	2.618	1.907	2.435	2.469	3.022	2.421	2.681	2.478	2.332	1.512	2.16	2.421	2.472	2.209	2.612	2.465	2.746	2.161	2.639	2.511	3.106	3.765	2.158	3.028	2.41687
s10_20130613_Verio	2.346	2.578	2.551	1.911	3.677	2.64	2.383	2.712	2.085	2.222	2.628	1.994	2.41	2.596	2.924	2.535	2.646	2.499	2.325	1.58	2.208	2.48	2.591	2.266	2.65	2.405	2.723	2.207	2.668	2.522	3.008	3.775	2.29	3.007	2.45266
s11_20120403_TrioTim	2.215	2.792	1.919	1.596	3.612	2.837	1.774	2.915	2.348	1.647	2.859	1.833	2.472	2.9	2.673	1.65	2.447	2.813	2.557	1.271	1.499	2.183	1.732	2.035	2.676	2.218	2.221	1.579	2.481	2.056	2.06	3.605	1.727	2.988	2.12407
s11_20130412_TrioTim	2.578	2.993	2.831	1.951	3.866	3.007	2.619	2.88	2.421	2.373	2.765	2.073	2.554	3.143	3.002	2.689	2.595	2.694	2.592	1.506	2.022	2.368	2.672	2.478	2.648	2.433	2.817	2.354	2.778	2.636	3.116	3.543	2.123	3.195	2.58326
s12_20130703_Signa Excite	2.497	3.033	2.501	1.725	3.588	2.322	2.327	2.888	2.459	2.123	2.372	1.642	2.209	2.712	2.195	2.208	2.497	2.599	2.253	1.235	1.993	2.331	2.271	2.128	2.705	2.354	2.695	1.956	2.494	2.418	2.759	3.691	2.42	2.739	2.32266
s12_20130927_Signa Excite	2.456	3.229	2.565	1.702	3.344	2.209	2.345	2.74	2.362	2.079	2.298	1.587	2.192	2.658	2.221	2.199	2.549	2.591	2.341	1.227	1.848	2.397	2.178	2.138	2.874	2.354	2.735	1.972	2.432	2.391	2.922	3.491	2.431	2.711	2.29781
s13_20120601_Verio	2.465	2.876	2.655	1.787	3.525	2.658	2.545	2.921	2.231	2.311	2.853	1.894	2.728	2.855	2.125	2.531	2.635	2.919	2.588	1.504	2.107	2.482	2.664	2.271	3.228	2.522	2.778	2.159	2.752	2.528	3.095	3.74	2.065	3.059	2.53672
s13_20130902_Verio	2.464	2.835	2.723	1.821	3.497	2.656	2.568	2.901	2.266	2.4	2.826	1.914	2.701	2.902	2.049	2.511	2.607	2.958	2.565	1.546	2.107	2.475	2.649	2.318	3.17	2.545	2.802	2.197	2.731	2.521	3.12	3.948	2.04	3.035	2.54888
s14_20130607_Sonata	2.443	2.51	2.132	1.733	3.672	2.473	2.113	2.611	2.173	2.019	2.476	1.876	2.281	2.62	2.339	1.878	2.308	2.651	2.165	1.531	1.806	2.241	1.949	2.039	2.573	2.076	2.272	1.892	2.618	2.168	2.073	4.006	2.203	2.712	2.18976
s14_20130925_Sonata	2.552	2.543	2.168	1.799	3.818	2.598	2.175	2.696	2.303	2.169	2.551	1.961	2.33	2.731	2.377	1.976	2.546	2.734	2.408	1.509	1.934	2.323	2.164	2.2	2.617	2.198	2.391	2.038	2.726	2.348	2.138	4.039	2.071	2.868	2.30846
s15_20130625_SIGNA_HDx	2.53	2.569	2.69	1.686	4.405	2.992	2.485	2.994	2.574	2.301	2.741	2.093	2.904	2.956	2.731	2.424	2.534	2.709	2.445	1.38	2.111	2.753	2.606	2.428	3.235	2.544	2.872	2.391	2.855	2.576	3.052	4.441	2.552	3.091	2.58109
s15_20131014_SIGNA_HDx	2.384	2.455	2.567	1.642	4.174	2.776	2.446	2.885	2.527	2.262	2.59	1.939	2.639	2.768	2.596	2.353	2.378	2.66	2.396	1.374	2.029	2.617	2.383	2.444	2.903	2.602	2.782	2.336	2.769	2.551	3.12	4.462	2.475	3.003	2.4936
s16_20120514_TrioTim	2.45	2.534	2.393	1.551	3.102	2.446	2.303	2.655	2.274	1.888	2.655	1.732	2.406	2.692	2.19	2.404	2.51	2.652	2.295	1.347	2.009	2.417	2.54	2.281	2.292	2.352	2.789	2.071	2.651	2.406	2.455	2.966	2.34	2.824	2.36662
s16_20121122_TrioTim	2.501	2.661	2.399	1.609	3.351	2.462	2.311	2.596	2.401	2.021	2.69	1.763	2.524	2.743	2.245	2.325	2.566	2.684	2.387	1.398	1.985	2.481	2.53	2.362	2.315	2.32	2.811	2.108	2.631	2.508	2.253	3.089	2.366	2.986	2.40037
s17_20130618_SIGNA_HDx	2.288	2.576	2.338	1.649	3.386	2.609	2.414	2.773	2.183	2.209	2.553	1.901	2.416	2.625	2.259	2.365	2.272	2.489	2.371	1.438	1.964	2.582	2.376	2.356	2.689	2.263	2.559	2.197	2.583	2.322	2.725	3.598	2.154	2.693	2.36844
s17_20131008_SIGNA_HDx	2.186	2.492	2.307	1.571	3.437	2.543	2.312	2.742	2.243	2.184	2.641	1.861	2.369	2.565	2.239	2.368	2.27	2.53	2.309	1.309	1.881	2.553	2.38	2.32	2.821	2.205	2.543	2.131	2.564	2.279	2.732	3.732	2.059	2.723	2.33319
s18_20121107_Verio	2.472	2.35	2.345	1.739	3.258	2.598	2.414	2.661	2.347	2.113	2.457	2.009	2.44	2.696	2.178	2.495	2.491	2.477	2.456	1.732	2.045	2.15	2.388	2.25	2.772	2.319	2.669	2.171	2.601	2.292	2.581	3.555	2.223	2.627	2.36332
s18_20140107_Verio	2.503	2.399	2.373	1.757	3.305	2.65	2.437	2.679	2.386	2.192	2.506	2.069	2.509	2.844	2.208	2.455	2.623	2.561	2.471	1.833	1.99	2.21	2.445	2.341	2.776	2.38	2.664	2.15	2.669	2.32	2.679	3.558	2.229	2.733	2.40533
s19_20130118_Sonata	2.418	2.439	2.201	1.747	3.159	2.338	2.171	2.541	2.18	2.031	2.5	1.908	2.194	2.6	2.323	1.883	2.322	2.559	2.15	1.658	2.016	2.173	2.179	1.887	2.533	2.02	2.39	1.972	2.48	2.354	2.619	3.115	2.085	2.845	2.23474
s19_20130529_Sonata	2.429	2.159	1.944	1.666	3.257	2.286	2.126	2.63	1.96	1.875	2.356	1.692	2.237	2.73	2.245	1.746	2.127	2.531	1.871	1.496	1.841	2.184	1.86	1.832	2.46	1.868	1.987	1.685	2.481	2.175	1.812	3.357	2.167	2.936	2.09404
s20_20120903_Verio	2.492	2.995	2.49	1.821	3.719	2.868	2.422	2.696	2.241	2.309	2.586	2.122	2.496	2.766	3.024	2.365	2.402	2.553	2.27	1.663	2.081	2.45	2.526	2.341	2.7	2.45	2.67	2.256	2.796	2.456	2.87	3.737	2.268	2.985	2.47334
s20_20130917_Verio	2.481	2.916	2.532	1.761	3.71	2.779	2.446	2.692	2.262	2.279	2.625	2.035	2.497	2.893	3.026	2.455	2.428	2.547	2.321	1.618	2.061	2.495	2.518	2.317	2.692	2.474	2.721	2.266	2.801	2.488	2.85	3.58	2.238	2.978	2.47919
s21_20120323_Signa Excite	2.455	2.352	2.382	1.659	4.113	2.515	2.329	2.83	2.15	2.276	2.512	1.894	2.527	2.707	2.361	2.489	2.46	2.628	2.364	1.352	1.943	2.333	2.574	2.102	2.679	2.206	2.657	2.001	2.517	2.271	2.417	3.547	2.136	2.738	2.35629
s21_20120621_Signa Excite	2.514	2.393	2.373	1.787	4.171	2.57	2.364	2.844	2.139	2.259	2.549	1.906	2.423	2.756	2.413	2.428	2.426	2.479	2.283	1.513	1.968	2.28	2.5	2.192	2.705	2.223	2.597	2.025	2.585	2.323	2.426	3.607	2.183	2.786	2.36802
s22_20130103_Sonata	2.293	2.079	1.808	1.865	2.896	2.174	2.105	2.638	2.095	1.912	2.174	1.795	2.267	2.565	2.331	1.718	1.821	2.165	2.14	1.514	1.647	1.958	1.634	1.956	2.319	1.825	2.068	1.915	2.475	2.032	2.595	2.775	1.866	2.368	2.05443
s22_20131026_Sonata	2.051	1.987	1.437	1.725	2.753	2.3	2.037	2.623	1.915	2.168	2.076	1.782	2.13	2.457	2.368	1.581	1.807	2.116	1.964	1.371	1.487	1.799	1.449	1.931	2.014	1.863	1.694	1.844	2.226	1.778	2.34	2.536	1.816	2.332	1.95002
s23_20121008_Verio	2.593	2.661	2.626	1.766	3.595	2.583	2.433	3.005	2.146	2.235	2.625	1.878	2.486	2.954	2.137	2.357	2.505	2.804	2.605	1.643	2.047	2.286	2.278	2.272	2.719	2.45	2.76	2.202	2.781	2.492	2.984	3.539	2.067	2.896	2.43777
s23_20140125_Verio	2.553	2.578	2.681	1.795	3.586	2.547	2.389	2.939	2.205	2.214	2.583	1.896	2.455	2.909	2.202	2.444	2.514	2.8	2.677	1.607	2.107	2.344	2.503	2.29	2.71	2.438	2.817	2.176	2.764	2.522	2.994	3.49	2.365	2.851	2.45257
s24_20121001_Verio	2.22	2.462	2.456	1.797	3.379	2.468	2.41	2.644	2.277	2.115	2.79	1.821	2.51	2.846	2.597	2.443	2.386	2.483	2.347	1.557	2.109	2.345	2.414	2.211	2.916	2.368	2.627	2.052	2.641	2.366	2.875	3.597	1.908	2.813	2.37914
s24_20131028_Verio	2.432	2.356	2.407	1.819	3.239	2.52	2.418	2.701	2.302	2.184	2.765	1.858	2.53	2.936	2.67	2.394	2.468	2.592	2.415	1.644	2.122	2.33	2.454	2.22	2.872	2.428	2.639	2.078	2.631	2.393	2.936	3.463	2.039	2.94	2.41064
s25_20120427_Sonata	2.56	2.984	2.281	1.9	3.202	2.498	2.339	2.77	2.183	2.209	2.662	1.875	2.645	2.692	2.372	2.134	2.613	2.703	2.253	1.719	2.023	2.654	2.272	2.282	2.885	2.274	2.405	2.142	2.759	2.389	2.946	3.669	2.302	3.026	2.37289
s25_20120928_Sonata	2.539	2.899	2.119	1.782	3.194	2.478	2.248	2.801	2.075	2.092	2.596	1.91	2.559	2.653	2.333	2.108	2.47	2.688	2.23	1.596	1.875	2.642	2.094	2.142	2.788	2.162	2.312	2.036	2.738	2.217	2.221	3.609	2.314	3.081	2.28326
s26_20120316_Signa Excite	2.513	2.631	2.34	1.633	4.055	2.604	2.164	2.591	2.129	2.005	2.552	1.709	2.501	2.664	2.337	2.05	2.285	2.487	2.213	1.39	1.797	2.267	2.395	1.892	2.842	2.208	2.66	1.87	2.646	2.241	2.825	4.14	2.104	2.847	2.26359
s26_20120615_Signa Excite	2.471	2.611	2.257	1.649	4.073	2.611	2.145	2.599	2.128	2.033	2.335	1.694	2.133	2.616	2.528	2.008	2.284	2.336	2.173	1.446	1.758	2.251	2.405	1.901	2.704	2.163	2.65	1.837	2.642	2.183	2.44	4.076	2.199	2.81	2.23243
s27_20120402_Signa Excite	2.315	2.623	2.284	1.775	3.904	2.412	2.245	2.643	2.585	2.168	2.647	1.88	2.461	2.735	2.192	2.173	2.433	2.576	2.474	1.405	1.798	2.563	2.342	2.186	2.721	2.26	2.699	2.028	2.359	2.338	2.781	3.483	1.682	2.888	2.32665
s27_20120704_Signa Excite	2.417	2.651	2.284	1.762	3.915	2.468	2.305	2.615	2.538	2.224	2.704	1.929	2.455	2.737	2.297	2.183	2.456	2.634	2.474	1.39	1.787	2.524	2.302	2.195	2.694	2.212	2.693	2.007	2.386	2.378	2.822	3.488	1.697	2.921	2.33604
s28_20130703_TrioTim	2.77	2.883	2.594	1.909	3.238	2.707	2.557	2.969	2.165	2.408	2.741	2.098	2.478	3.112	2.354	2.533	2.505	2.709	2.302	1.749	2.053	2.433	2.632	2.409	2.571	2.444	2.863	2.24	2.77	2.551	2.648	3.47	2.344	2.862	2.53494
s28_20140120_TrioTim	2.867	2.862	2.518	1.984	3.384	2.775	2.619	3.137	2.165	2.49	2.776	2.097	2.582	3.201	2.379	2.495	2.559	2.653	2.318	1.799	2.075	2.445	2.695	2.385	2.608	2.484	2.843	2.258	2.831	2.582	2.624	3.639	2.283	2.903	2.57349
s29_20130130_Signa Excite	1.994	2.502	2.109	1.659	3.073	2.217	2.148	2.526	2.072	2.013	2.032	1.709	1.983	2.254	2.045	1.984	2.283	2.251	2.018	1.442	1.733	2.222	2.31	1.914	2.545	1.889	2.381	1.909	2.11	2.101	2.274	3.558	2.02	2.735	2.10399
s29_20140213_Signa Excite	2.06	2.463	2.273	1.578	3.305	2.399	2.221	2.689	2.19	2.119	2.128	1.738	2.049	2.382	2.23	2.046	2.372	2.416	2.162	1.398	1.863	2.278	2.347	2.015	2.551	1.982	2.383	2.001	2.28	2.224	2.287	3.598	2.081	2.817	2.19023
s30_20120919_Sonata	2.232	2.45	2.354	1.826	2.956	2.491	2.279	2.782	2.048	2.052	2.406	1.92	2.327	2.856	2.183	1.943	2.362	2.946	2.552	1.659	1.879	2.132	2.183	2.191	2.814	2.388	2.535	1.92	2.585	2.204	2.904	2.728	2.508	2.77	2.31385
s30_20130625_Sonata	2.203	2.407	2.278	1.789	2.797	2.498	2.285	2.757	2.073	1.986	2.509	1.793	2.354	2.885	2.352	2.027	2.541	2.928	2.671	1.496	1.813	2.212	2.199	2.152	2.549	2.363	2.503	1.979	2.627	2.124	2.972	2.621	2.318	2.745	2.30526
s31_20120823_Verio	2.389	2.752	2.528	1.817	3.719	2.688	2.414	2.659	2.098	2.157	2.436	2.054	2.467	2.662	2.288	2.399	2.565	2.561	2.378	1.591	1.996	2.392	2.41	2.33	2.933	2.307	2.598	2.174	2.741	2.396	2.378	3.794	2.613	2.785	2.39767
s31_20130823_Verio	2.123	2.663	2.421	1.819	3.589	2.665	2.324	2.546	2.071	2.166	2.412	1.962	2.442	2.291	2.121	2.361	2.548	2.493	2.338	1.532	1.962	2.417	2.329	2.286	2.854	2.271	2.533	2.091	2.565	2.372	2.382	3.604	2.716	2.77	2.32696
s32_20121226_Signa Excite	2.281	2.739	2.34	1.674	3.79	2.506	2.16	2.503	2.39	2.087	2.423	1.657	2.201	2.527	1.876	2.347	2.383	2.652	2.305	1.435	2.03	2.547	2.454	1.966	2.351	2.251	2.664	1.948	2.477	2.277	2.603	3.977	2.222	2.72	2.27912
s32_20130704_Signa Excite	2.277	2.714	2.313	1.663	3.908	2.532	2.159	2.499	2.352	2.039	2.473	1.699	2.243	2.425	1.915	2.278	2.459	2.749	2.323	1.423	1.974	2.415	2.447	2.01	2.336	2.255	2.638	1.948	2.49	2.225	2.52	3.887	2.216	2.631	2.26597
s33_20121215_Signa Excite	2.514	2.763	2.092	1.782	3.901	2.785	2.364	2.855	2.224	2.12	2.534	1.811	2.368	2.786	2.605	2.092	2.58	2.652	2.223	1.364	1.713	2.52	2.085	2.129	2.715	2.225	2.552	1.899	2.621	2.182	2.94	3.854	2.02	2.719	2.28927
s33_20131002_Signa Excite	2.677	2.97	2.388	1.68	4.132	2.923	2.493	3.072	2.465	2.149	2.741	1.852	2.477	3.056	2.787	2.113	2.817	2.892	2.352	1.378	1.809	2.649	2.234	2.278	2.786	2.449	2.725	2.009	2.75	2.369	2.847	4.032	2.12	2.946	2.43414
s34_20130102_Signa Excite	2.719	2.701	2.53	1.566	3.856	2.595	2.365	2.737	2.334	2.078	2.51	1.849	2.431	2.792	2.55	2.393	2.698	2.688	2.337	1.465	1.925	2.418	2.5	2.423	2.636	2.373	2.703	2.073	2.748	2.525	3.088	3.833	2.2	2.854	2.41291
s34_20131225_Signa Excite	2.586	2.66	2.478	1.57	3.764	2.576	2.354	2.656	2.328	2.061	2.507	1.863	2.473	2.753	2.494	2.392	2.652	2.684	2.389	1.419	1.894	2.352	2.411	2.396	2.693	2.412	2.741	2.003	2.744	2.471	2.96	3.836	1.956	2.89	2.39064
s35_20130726_Signa Excite	2.305	3.153	2.137	1.635	3.833	2.563	2.255	2.725	2.484	2.101	2.551	1.792	2.381	2.734	2.604	2.458	2.458	2.965	2.303	1.514	1.928	2.4	2.314	2.173	2.965	2.239	2.643	1.996	2.681	2.289	2.499	3.879	2.395	2.813	2.34201
s35_20131104_Signa Excite	2.455	3.164	2.274	1.723	3.895	2.638	2.392	2.831	2.625	2.231	2.464	1.865	2.325	2.764	2.612	2.441	2.495	2.982	2.307	1.582	1.95	2.361	2.321	2.282	3.011	2.279	2.666	2.107	2.735	2.336	2.606	3.961	2.368	2.854	2.40038
s36_20130814_TrioTim	2.422	2.49	2.342	1.745	3.249	2.474	2.319	2.751	2.346	2.205	2.412	1.997	2.297	2.763	2.559	2.202	2.602	2.32	2.196	1.454	1.989	2.399	2.442	2.149	2.878	2.246	2.518	2.104	2.682	2.378	2.703	3.631	2.184	2.962	2.35337
s36_20130828_TrioTim	2.486	2.546	2.407	1.743	3.132	2.511	2.306	2.765	2.348	2.173	2.379	1.974	2.298	2.755	2.558	2.309	2.499	2.435	2.197	1.393	2.008	2.342	2.451	2.156	2.865	2.255	2.534	2.085	2.683	2.389	2.692	3.775	2.126	2.977	2.35592
