# Supplementary material for: Reproducibility of Brain Morphometry from Short-Term Repeat Clinical MRI Examinations: A Retrospective Study
Source: PLoS One. 2016 Jan 26;11(1):e0146913. doi: 10.1371/journal.pone.0146913 (PMC4727912; doi:10.1371/journal.pone.0146913)
Supplement: S1 File — (ZIP) [file pone.0146913.s001.zip › data/rh.aparc.vol.dat]

rh.aparc.volume	rh_bankssts_volume	rh_caudalanteriorcingulate_volume	rh_caudalmiddlefrontal_volume	rh_cuneus_volume	rh_entorhinal_volume	rh_fusiform_volume	rh_inferiorparietal_volume	rh_inferiortemporal_volume	rh_isthmuscingulate_volume	rh_lateraloccipital_volume	rh_lateralorbitofrontal_volume	rh_lingual_volume	rh_medialorbitofrontal_volume	rh_middletemporal_volume	rh_parahippocampal_volume	rh_paracentral_volume	rh_parsopercularis_volume	rh_parsorbitalis_volume	rh_parstriangularis_volume	rh_pericalcarine_volume	rh_postcentral_volume	rh_posteriorcingulate_volume	rh_precentral_volume	rh_precuneus_volume	rh_rostralanteriorcingulate_volume	rh_rostralmiddlefrontal_volume	rh_superiorfrontal_volume	rh_superiorparietal_volume	rh_superiortemporal_volume	rh_supramarginal_volume	rh_frontalpole_volume	rh_temporalpole_volume	rh_transversetemporal_volume	rh_insula_volume
s1_20130417_TrioTim	1896	1593	5248	2735	1516	7640	14564	7718	1938	9285	6537	5542	4108	7638	1579	3024	3507	1848	3616	2068	7995	2599	11801	8081	1434	11892	20544	11553	9640	7537	880	1880	860	5748
s1_20131115_TrioTim	1960	1687	5373	2746	1483	7725	15049	7857	1970	9737	6586	5755	4245	7686	1563	3378	3701	1738	3751	2123	8443	2641	12187	8415	1561	12100	21161	11934	10048	7952	900	1750	876	5986
s2_20120725_Verio	2364	2277	5147	3669	1231	10496	16409	10166	2641	11736	7605	6694	5639	11218	2200	4174	4183	2784	6002	2428	8639	3597	14125	11368	2077	16838	23315	15339	11605	10483	1075	2315	850	7844
s2_20130626_Verio	2437	2291	5106	3620	1293	10647	16189	9927	2670	11429	7394	6664	5519	10678	2156	4205	4163	2833	5833	2475	8588	3593	13932	11306	2036	16792	23224	15086	11625	10364	1100	2337	854	7769
s3_20120821_Verio	2350	2156	6137	2939	1827	9338	17393	11974	2413	9904	6942	7359	4012	11457	2349	4312	5112	2458	4811	3037	9379	3291	13422	10120	2413	17158	20437	13102	11591	8215	908	2286	561	7347
s3_20130716_Verio	2266	2207	6292	3047	1844	9006	17447	10756	2421	9629	7124	7341	4058	8908	2361	4392	5131	2490	4845	2970	9491	3432	14035	9968	2474	17783	21257	13116	11268	8137	893	2358	574	7609
s4_20130103_Signa Excite	2008	2445	6213	2086	1418	7540	11727	10367	2143	10505	6861	4507	4997	11069	1743	3752	4027	2153	3487	1314	8153	3256	13013	8931	1946	11953	18286	10228	10209	9179	742	2053	1002	7299
s4_20130927_Signa Excite	1960	2430	6240	2024	1047	7411	11619	10192	2019	9880	6823	4297	5220	11069	1625	3619	3877	2193	3417	1234	8234	3175	12964	9055	1952	12334	18314	10188	10118	9108	1276	2057	998	7259
s5_20111222_Signa Excite	1620	1431	5665	1980	1625	7739	12503	8448	2121	9366	6208	5345	4755	8822	1510	3257	3982	2800	4872	1974	8096	2355	11839	7202	1458	11705	19701	9889	9355	7319	962	2175	953	5869
s5_20130109_Signa Excite	1637	1426	5483	1936	1596	7390	12156	8289	2027	9110	6368	5044	4862	8598	1533	3124	3830	2745	4684	1929	7750	2371	11365	6880	1478	11359	19046	9525	9183	7066	975	2105	930	5678
s7_20120209_TrioTim	2449	2463	4837	2573	1966	9297	13281	11721	2217	11060	7812	6047	5208	11834	1721	3415	3464	2748	4060	1655	7905	3356	12456	9502	2271	16949	20567	13167	11075	11597	1140	2596	902	6414
s7_20120711_TrioTim	2396	2330	4739	2640	1903	8968	12954	10780	2165	11242	7065	6136	4911	11462	1707	3538	3362	2652	3828	1703	8398	3263	13453	9411	2221	15695	20331	13463	10547	11704	966	2563	820	5993
s6_20130514_Signa Excite	1894	2364	4205	2236	2063	8031	11119	10362	2012	9799	6375	4783	4436	10138	1674	3028	3149	2480	3301	1521	6918	3070	11062	7795	1717	14459	18238	10822	9600	10457	1177	2811	628	5913
s6_20130924_Signa Excite	1953	2418	4306	2404	2133	8695	11549	10758	2078	9931	6512	5064	4663	10411	1808	3206	3317	2479	3411	1470	7384	3196	12010	8501	1771	14833	18610	11628	10112	10717	1153	2834	740	6002
s8_20130128_Verio	2129	2283	6428	3803	1882	8600	16453	11652	3035	12143	8520	7694	5501	10430	2088	4527	3916	3296	4607	2450	11542	3546	12859	12141	2288	15474	23604	13319	12672	10844	982	3002	1294	8187
s8_20140114_Verio	2379	2272	6430	3699	2262	8792	16750	12874	2928	12355	8504	7821	5622	12754	2124	4561	3836	3236	4412	2513	11986	3549	13511	12333	2216	15245	23811	13312	13325	11237	1009	3053	1316	9198
s9_20120521_Verio	1583	1444	3867	2485	869	6624	11031	7933	1672	8982	5427	5121	3998	8494	1211	2870	3139	1685	3435	1865	6525	2366	9741	7118	1585	12195	16442	11006	9177	7864	730	2307	626	5424
s9_20130503_Verio	1533	1323	3821	2312	904	6477	10347	8086	1600	8514	5086	5139	3619	8753	1208	2775	3132	1578	3218	1838	6372	2243	9936	6654	1415	11517	15922	10290	8931	7572	633	2161	625	5473
s10_20120510_Verio	2005	2541	6106	2814	2210	9039	13247	9869	2147	10628	7919	6863	5550	8151	2017	4205	3717	2483	4499	2017	10306	3213	13332	9357	2056	15802	19113	12898	11142	10714	793	2478	1219	7883
s10_20130613_Verio	2106	2503	6101	2768	2138	8757	13757	10411	2193	10714	7847	7073	5430	8783	1992	4432	3598	2498	4430	2173	10708	3296	13917	9586	2051	15378	19088	13270	11262	10871	782	2428	1265	7874
s11_20120403_TrioTim	2269	2328	4009	3026	1310	11505	12311	10719	1903	8676	6974	6651	4763	9790	2038	2661	3002	2393	4294	1809	6580	3046	9431	7961	2426	14043	15310	10220	9327	7717	768	1820	576	6550
s11_20130412_TrioTim	2561	2366	5387	3166	1944	11386	16647	10220	1880	11156	6740	7017	4793	9957	2250	4042	3101	2234	4241	2178	7840	3071	13318	9247	2387	14518	18335	13604	9738	8932	840	1834	662	6782
s12_20130703_Signa Excite	1688	1591	5051	2097	1783	5855	10548	8124	1738	7434	5576	3835	3826	7618	1485	2868	3217	2128	3559	1467	6664	2162	10368	6305	1885	11896	15552	9514	8310	6733	667	2060	688	6422
s12_20130927_Signa Excite	1666	1653	5002	2097	1645	5529	10327	7794	1677	7363	5452	3657	3696	7338	1513	2778	3158	2105	3597	1445	6074	2217	9882	6225	1947	11950	15601	9528	7919	6298	655	1847	684	6390
s13_20120601_Verio	2159	2749	6499	2759	1788	11058	18850	12764	2367	9973	9152	5462	5663	12217	1873	5881	5668	3140	4273	1703	11323	3874	14712	10383	2994	15956	23308	14049	12006	9613	1145	2112	1000	8212
s13_20130902_Verio	2159	2737	6646	2869	1877	11207	18859	12731	2394	10391	9012	5514	5673	12571	1810	5874	5593	3113	4178	1784	11318	3908	14487	10594	2923	15994	23371	14187	11959	9616	1198	2194	1011	8316
s14_20130607_Sonata	2339	2120	5690	3162	1783	9039	14218	10839	1947	13229	7965	5981	4942	11029	1851	2853	4110	2446	3159	2606	8206	3191	10833	8927	2074	14515	18298	13031	12251	8860	734	2053	1101	7236
s14_20130925_Sonata	2331	2243	6005	3247	1792	9042	14584	10871	1997	13944	8018	6118	5024	11266	1806	3038	4464	2494	3441	2581	9063	3371	12363	9636	2205	15327	19596	14031	12688	9560	725	2055	1023	7617
s15_20130625_SIGNA_HDx	2149	1850	4682	2400	2029	9211	12502	11007	1959	9801	6176	5787	5136	10710	2221	3304	3346	2271	4776	1497	8914	2817	12491	10063	1911	13707	17554	15086	10471	10903	1206	2655	1101	7172
s15_20131014_SIGNA_HDx	1948	1801	4545	2380	1816	8349	12209	10326	1995	9378	5804	5309	4761	10047	2018	3271	3085	2144	4587	1465	8614	2732	11637	10157	1895	14069	17398	14641	10167	10664	1288	2711	1062	7112
s16_20120514_TrioTim	1635	1331	5870	2317	1338	7119	13185	9885	1987	8618	6552	5374	4901	10390	1589	3578	3003	2255	3041	1632	7377	2856	11501	9745	1966	14011	19399	10600	10889	8967	915	1775	897	6403
s16_20121122_TrioTim	1638	1404	5893	2328	1337	7422	13349	9976	2156	8587	6890	5440	5074	10960	1661	3565	3112	2382	3170	1745	7509	3006	11664	10112	1954	13875	19406	10643	11093	9409	733	1810	904	6793
s17_20130618_SIGNA_HDx	2580	2217	6147	2683	1986	11204	17134	13233	2619	10639	7676	5914	5732	12992	2027	4579	4130	2093	4294	2153	8777	3814	15442	10675	2686	18065	22207	13146	12401	10049	1053	2529	897	8142
s17_20131008_SIGNA_HDx	2421	2120	6018	2502	1988	11033	16296	12560	2488	10412	7572	5767	5398	12498	1965	4556	4037	2056	4147	1917	8289	3673	15242	10422	2688	17170	21868	12657	12111	9723	1130	2590	856	8322
s18_20121107_Verio	2701	1915	5705	3295	1562	9914	17664	8706	3108	11428	7351	7637	4924	10736	1976	4099	3716	2054	4377	3568	9621	3072	13141	12009	2088	18902	21546	14050	10922	9496	1062	2293	1023	6947
s18_20140107_Verio	2750	1991	5797	3303	1720	10193	17785	9000	3125	11627	7516	7646	5073	11868	1924	3966	3825	2089	4423	3729	9363	3169	13377	12088	2085	19395	21477	13733	11145	9689	1068	2245	981	6955
s19_20130118_Sonata	2386	2188	4687	1365	1273	8479	13328	8658	3114	11007	6884	5276	4379	10388	2650	2972	3694	2298	3511	1330	7614	2076	10765	8446	1675	12487	18035	11179	10215	9501	828	2013	796	6826
s19_20130529_Sonata	2444	2038	4142	1311	1432	8835	13052	9282	2709	10716	6865	4928	4623	10992	2699	2678	3478	2282	3170	1187	6690	2146	9022	8129	1607	11573	15186	9507	10568	8841	696	2227	891	7149
s20_20120903_Verio	2644	2198	5280	2870	1949	8591	15998	9507	2660	10456	6893	7167	5317	11260	2085	3388	2838	1987	2869	2556	9740	2872	12994	9135	1863	16425	18122	13372	11568	9648	736	2583	698	6765
s20_20130917_Verio	2651	2169	5336	2834	1996	8291	16101	9557	2692	10564	6890	7100	5277	12570	2169	3520	2828	1995	2919	2477	9821	2878	13146	9023	1844	16450	18419	13290	11944	10145	700	2469	684	6791
s21_20120323_Signa Excite	2215	2186	5722	2763	1945	9216	14047	11330	2078	10909	7072	4968	5329	10951	1981	3856	3731	2577	4762	1858	8540	3281	13677	8827	2173	15064	19072	11458	9902	10164	887	1859	890	6738
s21_20120621_Signa Excite	2300	2212	5602	2832	1920	9461	13963	11271	2084	9465	7085	5011	4884	11061	1968	3806	3623	2360	4498	2008	8524	3201	13167	9138	2059	14826	18731	11394	10003	10279	854	1887	918	6717
s22_20130103_Sonata	3099	2183	4229	3599	1725	9372	15635	12279	2249	10653	7591	5629	5390	11500	2067	2956	3071	2136	4610	2430	7655	2869	9449	9481	2235	14105	16384	11506	10537	8358	951	1399	953	6732
s22_20131026_Sonata	2863	2135	3438	3558	1677	9942	15417	12736	2102	11898	7517	5929	5217	11603	2164	2764	3099	2192	4468	2275	7256	2713	8494	9397	2046	14920	14120	11101	10117	7521	972	1404	941	6842
s23_20121008_Verio	2407	2908	7372	3233	1696	9498	14960	12459	2541	12917	7661	7292	5440	12412	1759	3633	3081	2568	3895	3215	9547	3818	13637	11470	2191	17862	19146	13651	11397	10881	760	2266	1094	7326
s23_20140125_Verio	2322	2842	7375	3158	1631	9210	14661	12066	2529	12638	7447	7347	5335	12142	1811	3650	3086	2558	3908	3109	9669	3818	14532	11417	2132	17443	19374	13335	11312	10914	738	2246	1199	7112
s24_20121001_Verio	1900	1938	4557	2487	1860	7287	13111	8773	1994	9255	6193	5158	4791	9510	1670	3181	2751	2021	2648	1792	8293	2588	10258	7498	1626	13210	14926	10473	9487	7870	959	2192	777	5489
s24_20131028_Verio	2040	1942	4599	2544	2030	7536	13683	9203	2048	9706	6255	5282	4927	10475	1702	3328	2913	2202	2782	1904	8767	2529	10701	7684	1525	13697	15496	10827	9905	8295	962	2168	820	5706
s25_20120427_Sonata	2564	3042	5270	3724	1307	8902	13411	12809	2468	12991	8995	6572	6501	11772	1914	4099	5342	2706	3773	3064	10081	3761	14187	11199	2475	15958	19031	12044	13390	10248	761	2528	1157	7833
s25_20120928_Sonata	2610	3102	5175	3486	1235	8844	13395	12707	2485	12440	8857	6640	6433	11570	1904	4141	5134	2706	3771	2807	9938	3821	13554	10856	2479	15686	19209	12080	13493	9866	732	2557	1183	7904
s26_20120316_Signa Excite	2267	2605	5713	2423	1615	9044	12780	10132	2498	9988	6454	5305	4553	11844	1571	2791	4047	2209	3107	2310	8488	2981	10949	7861	2310	13010	17349	12094	10119	9180	1143	2567	734	6765
s26_20120615_Signa Excite	2269	2578	5607	2403	1515	9000	12415	10074	2502	9909	6110	5245	3964	11571	1695	2678	3993	2084	3093	2291	8211	2892	10888	7740	2293	12872	17461	11645	10066	8947	735	2527	740	6575
s27_20120402_Signa Excite	2174	2738	5415	2503	1456	6697	12358	9928	2144	10571	6745	5460	4794	12059	1669	3044	3838	2263	3386	1403	7703	2406	11295	7767	2091	13958	14013	10920	9453	7240	1057	2219	582	5682
s27_20120704_Signa Excite	2288	2827	5492	2546	1557	6970	12528	10123	2202	10856	6896	5705	4888	11936	1734	3087	3810	2252	3364	1409	7777	2436	11298	7770	2087	13770	14212	11020	9599	7353	1085	2290	591	5817
s28_20130703_TrioTim	2744	2484	4005	3521	1583	8671	17079	11686	3115	12423	7280	7709	4856	13867	1913	3725	3389	2528	4690	2829	9222	3724	13666	11202	2713	17990	23162	13268	10626	13252	963	1853	762	7407
s28_20140120_TrioTim	2847	2463	3951	3643	1560	8761	17404	12307	3146	12697	7293	7690	5007	14309	1951	3672	3461	2524	4727	2864	9288	3727	13961	11116	2739	18351	23141	13515	10860	13412	980	1875	753	7539
s29_20130130_Signa Excite	1390	2600	4171	2368	1590	6775	12176	9559	1971	8646	5576	4870	3924	9047	1577	3024	2994	1904	2568	2130	7620	3331	12388	7356	2154	12925	17505	11518	8880	7551	633	2339	862	5812
s29_20140213_Signa Excite	1417	2603	4527	2280	1722	7429	12528	10129	2018	9013	5806	4887	4142	9334	1712	3108	3107	1900	2588	2057	8092	3438	12568	7753	2259	13354	17714	12055	9444	7910	661	2376	886	5940
s30_20120919_Sonata	2416	2146	6443	2814	1843	9963	13128	9351	2181	11068	6902	4245	5407	14794	1825	3480	4492	2849	5674	1813	8264	2758	12349	9711	2255	16226	21806	10593	11674	9110	1358	1297	1205	7634
s30_20130625_Sonata	2411	2095	6114	2836	1813	10093	13390	8893	2331	10981	6894	4245	5456	13997	1990	3702	4657	2634	5575	1648	8356	2972	12695	9865	2106	15560	21923	11506	11578	9027	1260	1223	1165	7503
s31_20120823_Verio	2237	2402	6958	3048	1983	7701	13955	9564	2482	11134	7492	7263	5404	10564	1666	3664	4049	2525	4391	2523	8932	3454	12858	9496	2315	16013	17810	13627	11823	10803	828	2481	1371	8171
s31_20130823_Verio	1829	2355	6603	3023	1587	7651	13305	9073	2432	11164	7384	7075	5279	8298	1591	3533	3933	2419	4237	2515	8563	3390	12394	9289	2315	15356	17144	12966	10313	10332	818	2250	1415	7973
s32_20121226_Signa Excite	1664	2214	5837	2544	1631	8463	12679	8092	1799	8509	5699	4991	4503	12228	1646	3487	3482	2349	2774	1946	9084	2910	11558	7584	1940	11940	16855	10885	9675	9674	988	2641	872	6896
s32_20130704_Signa Excite	1676	2183	5713	2527	1717	8374	12582	7868	1701	8634	5896	5043	4670	11713	1664	3373	3532	2407	2812	1922	8888	2826	11546	7654	1887	12146	16783	10846	9678	9527	909	2621	849	6574
s33_20121215_Signa Excite	1911	1835	4839	2860	1904	8287	12963	9729	1889	9851	6532	5370	4253	9834	2041	3193	3684	2312	3310	1946	6580	2674	9977	8511	1798	11962	14546	9639	9155	8817	788	2170	643	5653
s33_20131002_Signa Excite	2084	2007	5596	2784	1854	8976	13981	10649	2106	10356	7254	5636	4666	10829	2281	3332	4110	2467	3688	2005	7007	2953	10924	9495	2121	13198	15587	10588	9842	9888	697	2291	701	6293
s34_20130102_Signa Excite	2526	2593	6306	2475	1733	9961	16167	11749	2263	9393	6834	6557	5072	13034	1973	4090	3287	2499	3393	2050	9905	3616	13968	10335	2510	14827	20948	12520	11381	9242	1346	2580	828	7010
s34_20131225_Signa Excite	2398	2499	6191	2496	1590	9988	16038	11582	2317	9224	6807	6509	5177	13045	1997	4047	3248	2516	3514	2029	9822	3551	13691	10163	2560	14904	21202	12192	11513	9108	1088	2571	764	6821
s35_20130726_Signa Excite	2270	1711	4791	2673	1963	8765	14300	11862	2504	11340	6792	6018	4124	10126	1675	3874	2694	2700	3569	2274	7809	3284	11574	8841	1961	14594	18775	9542	9725	7907	417	2727	980	5915
s35_20131104_Signa Excite	2410	1714	5091	2807	1926	9025	14995	12319	2663	11619	7081	6361	4154	10334	1685	3869	2719	2747	3631	2296	7780	3290	11599	9230	2054	15084	19084	9868	10056	8101	569	2733	997	6097
s36_20130814_TrioTim	2253	2285	5193	2534	1523	8500	14837	11235	2220	9747	6562	6304	4818	10718	1526	2843	3574	1836	3267	1766	8970	2909	12141	9132	2636	14511	18561	13554	10385	11043	1052	2018	843	6596
s36_20130828_TrioTim	2273	2281	5237	2504	1464	8512	14764	11145	2223	9545	6514	6325	4785	10562	1525	2989	3475	1928	3253	1696	9018	2865	12011	9134	2553	14477	18518	13462	10351	11054	1044	2046	841	6667
