# Supplementary material for: Reproducibility of Brain Morphometry from Short-Term Repeat Clinical MRI Examinations: A Retrospective Study
Source: PLoS One. 2016 Jan 26;11(1):e0146913. doi: 10.1371/journal.pone.0146913 (PMC4727912; doi:10.1371/journal.pone.0146913)
Supplement: S1 File — (ZIP) [file pone.0146913.s001.zip › data/wm.mean.dat]

Measure:mean	wm-lh-bankssts	wm-lh-caudalanteriorcingulate	wm-lh-caudalmiddlefrontal	wm-lh-cuneus	wm-lh-entorhinal	wm-lh-fusiform	wm-lh-inferiorparietal	wm-lh-inferiortemporal	wm-lh-isthmuscingulate	wm-lh-lateraloccipital	wm-lh-lateralorbitofrontal	wm-lh-lingual	wm-lh-medialorbitofrontal	wm-lh-middletemporal	wm-lh-parahippocampal	wm-lh-paracentral	wm-lh-parsopercularis	wm-lh-parsorbitalis	wm-lh-parstriangularis	wm-lh-pericalcarine	wm-lh-postcentral	wm-lh-posteriorcingulate	wm-lh-precentral	wm-lh-precuneus	wm-lh-rostralanteriorcingulate	wm-lh-rostralmiddlefrontal	wm-lh-superiorfrontal	wm-lh-superiorparietal	wm-lh-superiortemporal	wm-lh-supramarginal	wm-lh-frontalpole	wm-lh-temporalpole	wm-lh-transversetemporal	wm-lh-insula	wm-rh-bankssts	wm-rh-caudalanteriorcingulate	wm-rh-caudalmiddlefrontal	wm-rh-cuneus	wm-rh-entorhinal	wm-rh-fusiform	wm-rh-inferiorparietal	wm-rh-inferiortemporal	wm-rh-isthmuscingulate	wm-rh-lateraloccipital	wm-rh-lateralorbitofrontal	wm-rh-lingual	wm-rh-medialorbitofrontal	wm-rh-middletemporal	wm-rh-parahippocampal
s1_20130417_TrioTim	97.1899	107.7247	99.4511	102.1871	93.7886	94.6733	99.0935	94.1799	108.8708	93.0655	103.0812	99.9964	99.8292	94.6685	102.1605	98.3844	103.0858	97.0518	99.5588	99.6006	97.9497	107.6023	97.5668	104.6031	104.7153	97.3525	97.2643	101.0715	100.2809	100.5023	88.9	92.3579	106.2837	103.7504	98.6074	108.7149	99.1407	100.6776	93.9293	94.3397	98.4098	89.7802	109.301	93.606	99.2087	98.0002	97.9208	91.7185	98.3339
s1_20131115_TrioTim	97.8283	107.3437	99.7243	102.7406	92.0293	94.6955	100.565	94.397	107.4646	94.5811	102.9798	100.2038	99.7604	95.8965	99.54	99.6927	104.1045	98.3576	100.6942	99.8293	99.5975	106.5635	98.5404	104.4059	104.748	98.6343	99.0296	102.1391	100.7859	100.718	91.9206	92.1818	106.2282	102.7094	100.4825	108.7077	101.4551	100.5033	94.2873	95.5455	100.9639	91.5023	108.4754	95.1599	99.5983	98.1938	98.149	93.2847	97.6003
s2_20120725_Verio	101.215	103.476	101.4335	98.5063	90.5789	98.5523	105.0443	97.2716	104.7142	97.4273	100.7935	96.1539	98.4346	98.5572	98.1031	98.0956	100.8689	94.4103	98.7762	95.3089	96.9358	104.183	98.4165	103.5502	103.1808	97.8103	96.5394	101.5434	100.5737	102.5906	91.3478	92.8089	101.5887	101.5693	99.1327	103.0718	99.8817	97.0419	89.3546	94.9486	99.3402	92.6184	102.2187	94.7732	98.6628	94.8844	99.7974	93.9432	94.861
s2_20130626_Verio	100.08	103.547	100.126	98.9218	90.5784	99.1245	105.5524	95.598	107.1228	96.699	100.7703	96.8719	98.3044	96.7382	99.3377	98.9172	99.6609	91.9827	96.737	95.4776	96.2998	105.6	98.496	104.5103	102.5726	96.4673	95.1682	102.5576	99.6818	102.5627	91.9369	91.1552	102.654	102.661	99.3765	102.9885	99.1238	97.3562	90.2939	96.1598	99.5266	93.2606	104.4642	94.4985	98.3465	95.5761	99.4494	94.1191	96.3276
s3_20120821_Verio	104.2367	106.1925	102.8119	101.3414	93.9703	97.2633	103.0662	96.1279	107.728	99.1125	104.2095	98.8895	102.7786	96.5741	99.6787	102.1738	102.2951	97.5099	99.5005	99.782	97.3138	108.202	99.4372	105.9475	104.4519	102.917	99.5613	103.8161	98.4669	104.1018	94.6481	91.1455	102.2023	103.518	102.4411	106.1136	98.4428	98.0612	91.7702	95.7456	101.6044	93.0578	104.3122	95.6609	99.6557	95.223	103.01	95.9899	97.2232
s3_20130716_Verio	104.076	105.9558	103.075	99.4209	93.4484	97.2474	102.4079	96.9726	107.1382	97.8879	105.0579	98.4856	102.2575	96.8982	97.2901	100.5493	102.2904	95.7447	99.8441	98.1816	98.4838	107.576	99.8447	104.3949	104.6238	102.5915	98.4398	102.0642	99.5141	104.716	88.6	92.8096	103.4856	104.8226	103.8457	106.3659	97.3086	98.9886	90.1881	96.6697	103.1099	93.1434	105.4416	96.4369	100.6178	96.8759	101.9562	97.1935	96.9373
s4_20130103_Signa Excite	100.869	105.8882	98.3764	93.3789	86.222	96.2932	99.7365	92.5441	105.4968	92.7597	96.1429	93.2637	95.5557	93.5032	93.0669	96.8402	95.2527	89.0683	92.9245	95.1395	93.0937	104.6916	96.0201	99.5941	101.614	96.343	95.8337	97.9399	96.3599	100.6719	86.6821	83.9762	95.048	98.7548	98.4454	104.2631	93.6615	93.9512	81.5983	93.3522	97.6175	88.4934	102.637	92.3549	97.4617	95.2158	96.9709	88.4444	90.8309
s4_20130927_Signa Excite	102.0625	107.6403	97.1987	94.5403	85.2878	96.2405	100.6489	92.7659	105.757	93.667	96.7754	93.2835	96.8821	94.1121	93.8807	97.0748	93.953	89.9919	92.038	96.0937	94.2895	105.2461	96.1541	99.6677	102.6629	96.0535	96.5495	98.347	97.2294	101.0937	88.2207	84.6347	97.4409	99.0146	98.8797	105.2554	93.2134	94.29	82.2716	92.6083	97.0649	87.604	102.6583	92.2222	98.2688	94.5794	97.992	87.8043	91.0723
s5_20111222_Signa Excite	93.1326	104.6043	99.0459	94.6487	88.9908	94.7198	100.1077	93.6037	103.3955	94.0658	98.84	95.4632	98.0668	94.2216	94.5202	98.6526	98.1009	90.4	95.7366	95.6675	94.9333	104.6714	97.236	101.3425	102.0365	97.3498	98.7427	98.8801	96.7275	97.8362	88.8078	85.4638	97.5087	98.9544	99.1629	104.1366	97.3679	95.8485	87.501	93.1603	97.8871	90.8998	104.0255	93.7957	98.2356	96.1793	98.5147	93.078	92.6669
s5_20130109_Signa Excite	95.1382	104.1004	97.3507	94.884	88.6991	94.4403	100.4553	93.5523	106.0079	92.7166	99.5643	96.3354	98.7992	94.0649	95.52	98.5272	97.9031	90.7822	95.3227	95.393	95.992	105.2937	96.5368	101.9364	101.9542	97.0808	97.6281	98.7918	97.4338	99.4485	91.3557	85.9268	97.2441	98.6064	100.9385	104.6904	96.2622	95.2091	86.5296	93.5564	97.2039	90.286	105.7882	92.0444	98.2551	96.5023	97.9854	92.7421	94.7915
s7_20120209_TrioTim	105.7066	107.2319	101.2255	101.0223	94.3135	100.202	106.0693	99.2182	112.5976	96.7011	100.1216	100.9153	98.1662	98.8983	101.6192	101.9309	106.257	102.6995	102.7338	97.8148	99.8159	105.0857	97.6739	109.8566	102.4307	102.4702	98.1641	105.5223	99.6947	105.4387	97.0054	94.8988	102.5089	100.0836	101.5421	110.8145	97.4642	94.3623	90.5129	95.3914	100.3383	94.673	105.3023	93.9774	101.9462	93.8204	101.5834	98.8612	94.7782
s7_20120711_TrioTim	102.2681	105.7253	100.6087	97.5556	91.4098	96.0782	100.9844	93.5453	110.8056	94.0385	100.5931	96.2258	97.3166	94.1212	98.4808	100.1215	101.3681	93.6361	98.8709	94.2548	98.2043	107.5991	100.4262	104.2848	103.1829	98.9812	97.4923	99.6356	98.5449	102.108	92.5515	92.2342	102.3539	102.2733	99.8416	105.1105	97.702	96.2199	91.4549	96.4086	99.4449	90.195	109.1097	94.4288	98.1077	97.3715	97.8358	93.7982	98.2216
s6_20130514_Signa Excite	102.2473	99.7743	93.8967	89.0886	84.7143	92.5252	96.7705	92.7324	103.4889	91.6728	96.899	89.7292	96.0984	93.7728	93.2128	93.8672	95.1288	91.7854	90.9084	88.4467	92.2302	99.7494	94.2352	96.9856	98.226	95.9055	93.494	94.3626	94.8872	96.7408	92.5913	81.7256	98.4538	95.8937	96.6466	99.5108	91.7647	88.9857	79.5299	89.8017	95.419	85.4526	103.7843	89.0486	97.216	89.7038	97.9357	88.8984	87.2862
s6_20130924_Signa Excite	102.6024	100.2516	94.0523	91.7139	84.9747	93.9744	99.6095	93.4738	104.2177	93.0425	96.936	91.3124	96.645	94.0276	93.5015	95.0839	95.6387	92.0692	91.5938	90.0508	91.7391	100.8062	94.4674	98.7226	100.181	96.945	93.7874	96.1155	96.207	97.7462	87.9271	83.6051	99.575	96.6669	97.9833	100.2222	92.5842	91.3581	80.6776	91.1775	97.24	86.7796	104.2446	89.9704	96.4433	91.0869	97.0891	90.2861	90.0789
s8_20130128_Verio	97.5351	105.9682	100.5967	100.5815	95.9212	101.568	101.971	98.8291	107.8031	96.0587	103.2122	100.5561	99.6688	97.8361	102.6606	101.3677	97.6703	92.9143	95.8304	98.6403	97.4783	108.3637	100.6298	105.3797	105.9629	98.0018	97.6328	103.113	100.8709	101.8774	89.7133	95.0052	103.9302	104.5219	94.4209	103.8098	94.9962	99.6336	90.2558	97.5729	98.7521	92.2043	105.5505	99.0776	97.2105	98.8419	99.7571	92.708	96.3688
s8_20140114_Verio	95.8241	108.3744	101.8096	98.4194	94.3347	100.8062	99.9272	98.642	105.8296	92.0329	101.4909	97.7766	98.1633	97.5352	100.3447	101.662	99.759	93.2419	96.9118	95.8338	96.1203	107.8676	100.9091	103.676	103.3632	98.6684	99.4565	102.2105	102.5059	100.8186	88.8675	93.2855	105.7397	105.3072	95.9618	105.1468	96.5884	96.735	88.1017	95.9293	98.3809	91.4939	104.0449	96.8114	95.1509	97.2046	98.2668	92.8901	94.3565
s9_20120521_Verio	105.2657	104.9084	101.8371	100.903	94.0777	96.2158	102.6638	97.6913	110.62	94.9913	99.9915	98.4433	98.0322	94.2466	100.4389	102.5529	102.7416	95.3788	100.3608	97.4608	97.6261	108.1468	100.8152	104.7918	101.408	98.2126	98.2432	102.5131	100.198	104.5599	89.1418	92.4451	106.8952	106.3498	99.5225	103.3234	97.5663	97.8411	86.3682	95.0542	97.8814	92.7817	108.9978	93.7949	96.9301	95.5817	96.4152	92.1901	93.7842
s9_20130503_Verio	102.7037	103.8868	100.1831	97.0856	91.5684	95.9634	100.0086	97.8527	106.871	92.197	99.7319	96.5877	97.3195	95.1639	98.1726	101.4842	101.3908	93.247	98.3909	94.5894	96.9134	106.5187	99.0887	102.0918	100.3349	97.748	96.928	100.1587	98.9619	101.7474	88.3565	87.4609	107.7946	105.2148	101.771	102.6945	96.6495	95.2896	81.9224	94.5864	97.9859	94.7206	107.3089	92.662	96.2287	93.7287	96.8132	96.2393	93.922
s10_20120510_Verio	102.4642	103.2696	100.6585	100.6019	92.9631	98.2753	103.9819	96.2577	103.48	99.6204	99.7505	97.7147	97.3623	94.0616	97.5614	100.9213	96.4719	89.1606	95.4388	98.7777	97.5782	103.488	98.1996	102.3303	101.3553	98.2937	98.8834	102.7408	98.344	102.5199	92.6989	88.317	102.1407	101.7195	101.1109	102.8564	100.7903	97.8917	93.9763	98.1312	103.1988	97.2592	101.3809	99.5649	97.8891	97.1412	98.4201	97.7006	96.4284
s10_20130613_Verio	104.3958	101.9243	101.9904	100.7456	91.3095	97.2768	104.4653	97.0994	104.4417	97.6662	99.38	95.6243	97.2721	96.8127	98.3488	100.6703	100.1002	92.8515	97.9937	97.4989	100.5145	103.0325	100.8717	102.8014	101.2245	98.1141	97.7826	102.9136	100.2097	104.4204	91.9937	88.2784	102.7196	100.042	98.1565	102.4891	101.6738	96.9847	92.371	95.801	101.4041	94.8136	103.1203	97.7074	98.3263	96.0147	98.3678	94.0943	96.1588
s11_20120403_TrioTim	97.0756	106.9411	98.0283	103.8925	97.9633	96.5396	97.3931	96.3457	108.4676	96.8871	96.8431	100.9385	96.9923	93.5478	101.5173	95.7789	93.5862	93.8488	94.979	102.846	94.0884	107.5236	96.5964	105.641	101.3602	94.341	94.3172	99.4777	96.2152	94.1695	93.4788	92.2967	97.9918	102.1386	91.2474	108.3974	98.2289	97.9664	103.719	93.5546	97.0134	93.5017	101.7059	96.1756	98.9063	93.9379	101.2037	92.4309	96.4365
s11_20130412_TrioTim	98.389	107.9605	97.7007	98.5338	95.1318	94.0488	99.9947	92.7162	108.1959	93.7446	101.6639	95.9111	100.6661	91.8008	98.7766	100.3987	98.6515	92.4886	97.5864	95.394	96.6065	108.3209	98.1811	103.8976	104.8249	98.1171	96.4775	100.1245	98.4572	100.9372	96.7696	91.4902	101.5899	101.4886	101.5019	106.5207	97.578	98.0207	90.8918	95.7309	101.4026	93.9768	107.8242	93.9738	99.3426	96.3044	98.3368	94.1668	98.5142
s12_20130703_Signa Excite	102.11	101.7525	97.3958	95.2967	86.5522	94.8332	101.3889	92.0937	105.3045	93.0114	98.5822	94.8278	98.9919	94.5492	93.9882	98.0687	99.5095	92.974	96.2785	95.6857	95.9587	103.6949	97.1419	100.341	102.715	98.6596	97.8599	100.0477	96.2906	100.8142	95.3481	84.8127	98.1053	96.5222	99.6633	101.9438	94.853	93.7343	85.25	91.7685	98.0687	86.6137	105.7217	91.8215	97.0298	93.7482	98.7778	91.1568	90.8049
s12_20130927_Signa Excite	102.3285	103.3488	99.8401	95.5459	88.588	95.7578	100.9401	92.99	106.5151	93.0478	98.004	96.5702	98.0326	94.3985	96.3841	97.7854	100.8446	90.7344	95.5934	96.4797	95.8175	105.3985	97.9765	100.7751	102.5378	98.7717	97.9972	99.8742	96.0731	101.2964	92.7764	83.2646	98.769	97.9563	98.5129	102.6108	95.6693	95.499	84.395	91.6438	98.182	86.4265	105.7503	92.4099	98.0071	94.5537	99.2429	90.7037	91.5955
s13_20120601_Verio	107.2719	107.8385	100.5151	98.659	94.4663	98.5285	104.4151	97.2165	108.7064	95.3025	101.4522	97.6156	99.3928	96.896	98.6188	100.3752	98.2263	91.2878	97.0568	95.3853	97.3234	107.9191	99.934	104.995	104.3674	97.6966	98.096	102.268	99.9173	103.5831	92.4355	91.7905	105.8999	104.0599	99.6398	106.5474	99.6609	96.5535	92.8245	96.643	100.3871	94.0661	106.0758	94.5592	100.9129	94.9431	101.0621	93.1524	96.476
s13_20130902_Verio	105.4127	106.8189	100.1121	99.7764	93.0348	98.4282	103.7878	96.8086	108.226	96.9322	101.7972	97.598	99.7727	96.2204	99.2677	100.0419	98.8845	93.431	98.2943	95.92	96.0256	106.8446	99.2776	104.8577	103.7906	97.8976	98.1201	102.4465	98.892	101.4093	94.6936	89.5677	102.9945	102.1131	100.0269	106.0558	98.4292	97.6523	90.7948	96.9261	101.4325	94.5904	106.6528	96.4159	100.8093	95.2024	102.0253	94.6831	95.4874
s14_20130607_Sonata	101.3405	100.758	98.638	100.5293	95.885	99.0853	104.8436	99.19	99.4747	101.2492	102.9249	98.9776	98.7493	100.7423	99.051	98.7383	98.7239	101.2289	101.7741	98.3791	98.4028	100.7924	97.7348	103.252	102.9953	100.7901	99.0973	103.0736	100.5065	101.1182	98.8772	96.9081	101.2472	99.7497	97.7853	102.2812	95.7842	97.9988	93.6292	95.6683	99.9988	95.251	97.7131	98.3294	102.3499	96.9938	104.781	96.5981	94.5507
s14_20130925_Sonata	103.0921	100.3234	98.5656	98.4237	95.3223	99.6034	103.776	101.1483	99.5707	98.0702	102.5525	97.1465	97.3017	101.8224	99.7138	97.4077	100.6899	103.5319	103.0322	96.0129	98.7562	100.3239	97.889	102.7146	102.0221	101.7467	98.7748	101.9966	101.7698	101.8501	101.6687	97.8064	100.8525	99.0401	96.6673	101.4938	97.1424	97.8972	93.958	97.1414	100.8105	95.5406	98.0114	98.8567	99.1537	97.2032	101.8789	96.5366	96.9137
s15_20130625_SIGNA_HDx	100.52	104.9334	99.4473	95.5185	89.8682	93.7308	100.2752	93.3732	103.4248	95.2733	97.4905	93.717	95.0939	91.7118	92.7597	100.2299	96.5965	91.043	95.0331	91.364	95.3969	104.8227	96.388	101.6187	99.3937	97.8021	97.7866	102.4654	96.0096	99.3143	88.8828	85.5705	96.33	97.6313	98.7568	104.5603	100.513	94.7567	83.1336	93.3202	99.9024	89.7371	102.5758	95.6052	98.6872	94.5434	99.04	91.9415	92.8683
s15_20131014_SIGNA_HDx	98.3303	105.4891	96.9817	94.1765	86.5158	90.2701	97.5336	92.6375	105.1763	93.6586	99.634	90.8781	96.4286	90.4926	92.324	100.7087	96.375	91.7319	93.5719	90.0646	94.3523	106.39	96.1067	101.523	100.5252	98.1566	97.7349	101.166	93.6547	98.0337	85.6803	84.5641	93.7632	95.543	97.0727	105.844	100.4186	94.5608	81.0239	91.2657	97.4281	89.4093	101.8264	94.2389	99.9244	91.9404	100.8845	91.1927	92.2331
s16_20120514_TrioTim	103.3154	106.2687	100.0914	100.5916	92.2753	97.5233	103.5616	95.222	107.5379	97.9171	99.3941	97.5696	96.3988	97.7001	98.9222	101.1331	99.9325	94.6692	98.3433	98.1811	100.4054	107.4743	100.5849	104.0548	101.3884	98.599	98.3739	102.5972	100.0941	105.649	92.6729	93.6068	102.4723	101.0683	98.0975	106.8744	97.9217	98.1843	91.1695	95.4812	98.7991	92.9215	106.4067	97.087	100.2135	96.696	98.2114	93.4691	95.9452
s16_20121122_TrioTim	104.2614	106.034	99.2498	102.7248	89.7029	97.5057	104.4024	92.4001	110.5499	94.3188	103.1274	101.8728	98.8217	96.3388	97.9424	101.0283	100.9843	96.8371	101.0664	99.0696	100.5658	107.3091	99.4543	108.6145	105.1845	100.1389	97.6576	104.4226	99.0223	106.8656	90.1043	91.5378	101.3377	100.3948	97.9549	108.0896	97.5963	98.5762	90.3799	96.6578	101.6149	91.9042	108.9173	98.7156	103.2593	102.0008	102.5694	92.8098	94.2611
s17_20130618_SIGNA_HDx	101.1393	104.2578	93.698	94.7017	86.0793	95.0046	100.0434	92.2157	102.7967	94.472	97.4771	95.1624	94.8448	94.848	95.2173	95.627	94.6626	89.8473	93.4636	95.0397	94.4955	102.5644	94.9645	99.7028	101.5926	96.896	94.6836	98.9581	97.8959	100.0338	87.5893	85.7274	96.8392	97.279	94.7416	104.638	93.9645	94.1953	83.8235	92.4374	97.8392	87.2494	101.9897	93.4358	96.0555	94.1495	98.0454	89.5765	92.3408
s17_20131008_SIGNA_HDx	99.9089	104.0296	94.8756	93.114	86.2974	93.777	98.4978	93.0277	101.9156	93.625	96.1435	93.2723	94.1825	95.1441	93.6058	95.881	95.1453	89.9079	92.9316	92.9255	94.4202	103.175	95.935	98.5787	100.7531	96.3163	94.8734	98.2406	97.5416	98.362	87.4298	84.2956	97.0704	96.9697	93.9057	103.9312	94.3856	93.6376	82.0298	92.1756	95.7368	87.865	101.9412	92.9318	96.0897	93.3987	97.8525	90.0473	91.4722
s18_20121107_Verio	104.4174	103.0609	102.9261	97.4712	93.5228	98.1069	104.0556	98.3647	102.1597	98.0041	101.7043	95.0137	99.291	96.3318	97.9635	99.9275	101.8759	94.9972	98.5669	93.6223	100.7359	103.7156	101.5946	100.7498	103.059	100.7458	99.629	101.9086	101.1051	105.7909	97.5788	92.8621	105.7049	103.0334	98.7666	101.9446	99.1647	95.5781	89.5	95.5362	99.6976	96.5136	101.9321	95.8607	96.9637	93.4673	98.9505	95.8793	94.3987
s18_20140107_Verio	101.5123	102.2051	99.5031	98.7507	90.8248	95.5435	101.8113	96.1251	101.8094	97.2369	100.9343	95.0562	98.0116	95.5477	95.9086	97.8374	100.0465	95.7228	98.5581	93.7507	97.357	103.2074	98.2837	100.5849	101.5417	99.4595	96.7398	100.1572	98.5114	102.0562	97.1321	89.9553	102.0433	100.2886	98.9694	102.8254	97.2209	96.952	89.383	95.4654	100.1394	95.5706	101.7942	97.1291	97.4958	94.7739	98.9405	94.8887	93.7156
s19_20130118_Sonata	101.1529	101.3928	100.6152	95.077	95.4987	98.5514	100.7089	100.0204	99.2255	93.3524	103.9354	95.8564	100.7982	100.9054	100.4908	98.2076	100.224	104.0979	103.6505	92.8271	100.408	101.7819	99.3319	98.7224	104.2302	101.936	99.7319	98.8619	100.3736	102.2788	99.5699	96.1614	100.1411	100.4875	96.3272	102.3559	99.0428	93.1859	96.5351	96.6703	101.2131	95.347	97.5167	97.8119	103.0173	94.5134	103.4292	96.6895	97.4166
s19_20130529_Sonata	97.1065	103.2333	101.2212	100.6555	90.5161	95.4957	103.3371	93.2645	102.0239	100.2582	103.8799	97.267	98.1981	94.039	95.6178	101.3634	97.2204	98.9006	101.0899	95.1867	99.8435	103.4898	99.0689	103.5922	104.1263	101.418	101.4244	103.8668	95.6278	101.1154	99.186	95.3129	98.2895	98.7618	91.5572	104.5469	99.3013	96.7819	93.6628	93.7212	93.3904	93.1684	98.3758	93.8029	102.1324	93.4274	101.7786	94.5861	95.6487
s20_20120903_Verio	103.9576	101.4627	99.6305	97.8141	92.6513	97.0008	104.713	94.8511	103.1397	96.7065	100.2785	95.2144	97.2793	94.8284	96.6502	99.3474	97.9464	93.7251	97.0554	95.8947	96.8103	103.7205	98.9148	101.6489	98.6307	96.9636	95.7039	101.6628	96.666	101.2047	90.1084	89.539	103.2594	100.2052	100.2129	101.8476	99.003	95.8907	91.6211	94.8406	100.7241	93.6497	100.7169	96.4291	99.4943	95.0988	98.6621	93.0326	93.9048
s20_20130917_Verio	102.9807	101.8625	100.1669	98.026	90.4431	96.9779	103.6757	95.4128	103.9194	96.877	100.4847	96.7157	96.9753	95.4605	96.4945	101.5058	98.8642	94.5565	97.9285	96.435	98.7475	104.2192	100.4391	103.3277	99.0235	97.4842	96.4139	102.801	97.3474	100.7458	90.6382	87.4246	102.253	98.6988	98.1238	102.4093	97.6268	95.8736	90.8997	93.6922	100.1084	92.8355	101.3174	95.6047	97.9366	94.1017	97.7589	92.2954	93.4457
s21_20120323_Signa Excite	100.3496	101.409	98.3438	90.0884	86.2297	93.7679	98.2564	92.2187	103.26	91.6897	97.0675	92.4522	94.4632	94.5179	95.4639	95.8676	95.8407	91.711	94.9598	88.2439	95.3782	101.0883	97.0874	97.783	98.7638	95.4292	94.976	96.6793	96.448	100.4903	89.6453	87.7519	98.8375	97.5495	96.9889	99.9552	94.9855	90.3474	86.0462	92.161	96.2615	89.0906	102.072	91.5764	94.7246	92.9264	93.1514	90.8648	94.7114
s21_20120621_Signa Excite	99.3403	102.8066	98.4773	93.3913	86.5079	94.1702	100.3979	92.3841	101.8922	94.0065	98.2966	93.1216	95.9981	94.088	95.6196	96.2918	96.5741	92.1696	95.069	91.8118	94.9949	101.7241	96.8926	99.503	100.3483	96.6441	96.1064	99.3711	96.2621	100.9177	92.2664	87.6579	98.0216	97.8606	96.1894	100.8944	94.2673	93.6777	85.7304	91.7757	97.818	87.4199	100.785	93.9032	95.7609	92.9984	99.4666	89.1435	92.6261
s22_20130103_Sonata	102.1288	104.4001	103.7911	100.9753	94.4899	98.5659	105.0991	98.0557	100.8627	104.5956	102.1167	99.1848	97.514	99.5193	97.3398	100.7295	101.0873	100.702	102.2286	98.6479	101.9546	101.0785	101.1862	103.0306	102.7002	102.8602	102.8915	104.213	99.7797	103.4821	100.7798	98.9226	100.611	99.3177	93.1235	104.1996	102.7243	96.0483	89.2726	91.9075	98.7316	91.5554	99.4852	93.7316	100.288	94.0662	102.8916	92.9248	93.4228
s22_20131026_Sonata	100.8319	102.3405	103.7578	96.4981	94.8205	97.2935	102.7141	97.4744	98.9228	100.0739	99.8236	97.0436	96.7066	97.8922	97.5058	102.107	102.7769	98.4741	100.8637	94.2441	103.6873	101.7375	102.5275	100.2485	100.4422	102.3796	100.3299	102.9671	98.972	104.2414	94.6728	95.225	100.3818	98.9089	97.829	100.6836	98.2127	96.2604	92.8241	96.358	99.8544	97.7609	98.8563	95.8218	100.502	94.1538	99.8888	100.1861	96.3529
s23_20121008_Verio	101.305	104.2412	100.7792	96.7358	88.9752	95.846	102.0839	94.8885	104.7338	93.7206	101.0024	96.3943	98.1898	97.2702	95.8689	101.397	99.9032	93.9584	97.6236	95.1383	98.6788	105.7421	100.3107	103.1853	100.9238	98.4084	98.0533	101.3299	99.1715	102.1531	89.9152	88.7748	101.7855	100.6339	101.9497	104.1823	97.7836	96.7585	91.5095	96.0196	101.0011	95.2943	103.0159	95.9908	98.6895	96.2707	99.5225	97.1348	94.7999
s23_20140125_Verio	103.3056	105.5145	100.9696	98.5964	87.348	96.807	102.6851	94.5523	105.6163	94.521	102.0415	96.8893	99.051	98.4373	98.1262	101.4396	101.0265	95.3432	98.5439	95.9714	99.4004	106.7245	101.0088	104.2172	102.0003	99.3721	98.1913	102.2995	100.8563	103.1231	93.7682	86.6902	104.3282	102.3458	99.69	105.3033	99.3274	97.4143	89.2117	94.2916	99.9774	92.0185	104.2542	95.3106	98.7431	95.6491	99.961	93.8953	94.2981
s24_20121001_Verio	103.0641	106.2212	100.0059	100.44	90.2577	98.6966	103.3722	96.2421	108.04	97.9377	101.2786	98.3027	97.9728	95.6509	98.6698	101.6281	101.1822	91.8413	98.3293	97.4859	96.7825	107.3985	99.9626	105.0357	104.058	98.3631	98.5235	102.5994	98.1019	101.9264	88.128	90.2102	102.931	103.2324	101.5674	106.0063	102.5912	96.9116	89.2204	97.1062	100.2047	95.117	106.8321	96.419	99.0316	95.5964	100.158	95.9165	97.2142
s24_20131028_Verio	103.3847	106.7488	100.6397	102.8278	90.3457	98.8986	103.3739	96.8237	108.2767	98.669	101.1792	99.2536	98.538	96.3386	98.7778	102.7321	102.0946	92.9003	99.1648	99.5906	98.3295	108.3242	100.907	105.2009	103.043	98.6772	98.9689	102.9364	99.1955	102.7472	90.49	89.1675	103.8476	103.027	102.1437	105.2132	101.3971	98.6404	89.2352	96.9045	100.0776	95.7402	107.1484	96.9922	98.9754	96.6619	98.8905	96.8561	96.3008
s25_20120427_Sonata	101.0592	101.0194	101.2908	98.6329	93.7812	99.5124	105.16	98.8822	101.577	98.7861	102.6158	98.6448	95.7535	99.383	97.4148	101.9846	99.3564	104.4678	102.9696	96.3734	101.3691	102.9329	101.1942	104.0927	101.9928	102.1961	99.8261	104.1589	99.5165	102.8705	94.629	96.8036	99.0864	99.3988	96.1008	101.1479	99.932	96.187	93.5947	95.0654	99.6709	93.1661	100.1487	94.7778	99.1548	94.7979	99.4985	95.5832	94.0726
s25_20120928_Sonata	102.0258	102.3263	101.5878	98.7571	95.3197	99.4571	103.9889	98.3605	100.6829	98.8206	101.4986	98.3348	95.4685	99.4616	99.7283	99.3946	103.702	102.9634	104.5796	97.1115	101.4124	102.1947	100.1673	102.974	102.217	102.6357	100.0464	102.7335	100.9187	103.4049	98.8214	99.4213	100.6235	100.2305	94.1979	102.1072	99.2087	95.3071	92.8311	93.8734	98.7497	91.9636	98.5916	95.0772	98.8104	93.9884	99.161	93.551	96.0363
s26_20120316_Signa Excite	100.6366	103.7034	98.6205	93.0042	90.9108	91.8488	98.4588	93.3051	100.2466	92.5762	97.2062	91.5658	94.3726	95.3969	94.3813	95.8806	96.1859	91.865	95.882	90.7199	94.6908	100.4113	96.3398	98.146	100.6785	98.1549	97.7637	97.3381	95.9655	99.0222	93.8364	87.834	97.0486	95.6506	97.6392	102.0127	95.7928	92.7089	87.7223	89.8834	97.5059	89.1237	100.765	90.9578	97.0107	91.3194	97.2653	88.7439	93.7421
s26_20120615_Signa Excite	99.5423	104.176	98.7085	94.2707	87.8831	91.4355	99.2727	92.3693	100.5986	94.113	96.9951	92.2963	93.3108	94.0576	93.7524	94.7341	96.7998	91.5397	95.456	92.4819	93.8275	100.4388	95.7238	98.9824	99.3264	96.6359	96.9724	97.4622	95.1891	99.281	84.2979	85.7056	95.5766	96.0945	98.6394	101.8072	95.8655	93.715	87.789	90.8448	98.5079	90.3201	100.4881	92.1766	96.7898	92.3273	95.0212	89.7165	92.9813
s27_20120402_Signa Excite	100.2569	102.8762	97.893	94.5541	87.4322	96.2085	100.1619	93.3505	104.3507	94.6551	97.5673	94.5205	93.8735	94.0413	93.2221	97.3321	94.544	91.1175	95.5752	93.1972	93.7684	103.0045	95.7666	100.0581	101.0075	97.483	96.2143	98.8172	96.4279	100.3475	89.0402	87.2741	98.5336	97.535	97.7085	102.0474	95.1786	95.1321	85.9296	92.0634	96.6966	88.7828	105.2527	93.7266	96.8774	93.7801	96.695	90.7714	93.4918
s27_20120704_Signa Excite	99.5788	102.1795	98.7253	93.3849	86.4395	95.6183	100.9122	92.9489	103.6484	95.2698	98.4878	93.7998	94.7495	93.7769	91.6141	96.2283	95.1849	93.3573	96.5849	92.3158	94.0155	100.671	96.0906	99.9733	100.541	97.9052	95.8225	99.3657	95.9726	100.6028	87.6888	87.4245	96.474	96.3729	98.0868	102.0327	95.061	93.4533	84.6067	92.2794	96.6353	89.3661	103.9289	93.3458	98.2669	93.4812	97.0179	91.2446	91.3438
s28_20130703_TrioTim	99.6581	103.9802	99.2629	99.4811	91.1051	94.735	99.6456	94.1025	104.5299	95.4338	99.3929	96.5415	95.7554	93.9058	97.5044	99.6333	99.3415	95.3493	99.3191	96.1021	96.4175	105.4366	98.3317	101.5609	99.1092	98.6481	98.7395	99.1296	96.9999	99.7279	98.1763	91.4138	98.5418	99.469	96.4937	104.4423	99.0952	97.496	92.3361	93.273	97.5353	89.303	104.3728	94.994	98.568	95.6739	95.2593	90.9996	95.101
s28_20140120_TrioTim	98.9295	104.4353	99.1714	99.4234	91.0575	93.6344	99.6392	93.0372	103.9773	95.5087	98.3176	95.8668	96.5584	93.6199	96.5682	98.6944	99.6981	93.7251	98.2941	96.2744	96.5688	105.1401	97.9436	100.8957	99.7644	98.1607	98.2436	98.7085	96.7929	100.5086	98.2312	90.6188	98.4032	98.7338	96.6998	105.1601	99.1711	97.6036	90.392	93.1611	97.4817	89.2319	104.3223	95.1782	98.4276	95.3235	96.188	91.5947	95.0924
s29_20130130_Signa Excite	99.8578	107.0377	98.6271	93.9722	85.5926	92.8597	99.6906	88.2314	105.5403	90.3844	97.452	93.906	96.3452	92.1435	93.8804	98.3298	96.3828	86.4113	93.5634	93.4058	95.1657	107.1056	97.1384	98.4603	99.1563	97.2638	93.6992	98.2626	96.136	99.1725	88.0374	86.8521	98.6363	99.3264	94.4344	104.5141	93.7055	94.0521	83.804	90.7511	95.7742	88.3589	104.1993	90.2934	96.4936	94.5659	97.3136	91.8801	91.4939
s29_20140213_Signa Excite	97.9681	106.6083	98.3187	94.8374	86.8269	94.0119	99.0129	89.907	104.471	92.285	96.8039	95.0556	97.5472	92.8008	94.8555	97.6652	96.0446	87.4501	94.2455	93.4136	92.3777	105.6209	96.1432	98.194	100.8324	96.1986	97.1366	96.9706	95.3765	97.2717	88.462	86.466	98.9623	99.6463	94.6622	102.6468	94.5134	94.9173	86.7951	93.0834	95.7447	89.9368	103.9553	91.4068	97.1476	94.7276	96.6068	92.1141	93.4617
s30_20120919_Sonata	101.0686	100.8764	102.3532	98.7132	92.9479	96.2498	102.7206	97.5843	100.7177	97.2107	99.7677	94.5721	96.6205	99.917	94.7364	100.5863	101.8456	99.672	99.3584	91.8614	101.7587	101.4964	100.6479	102.8654	99.5964	100.617	100.4159	103.4907	100.1502	104.5027	97.1449	95.125	99.0012	98.0493	99.3307	102.0567	100.7333	98.8626	94.6042	96.2982	101.6281	96.7861	100.9138	100.3804	98.6041	95.3814	99.2655	96.8007	94.4575
s30_20130625_Sonata	96.914	101.8174	99.2837	96.3867	95.4879	96.6178	102.2101	96.7965	101.7704	95.5103	101.1787	93.675	98.4479	96.3494	96.5027	97.3449	98.4202	99.1994	98.6315	90.7568	97.5925	101.9273	96.4816	101.5596	100.7445	100.3723	98.246	101.3737	96.3735	101.8034	101.8698	97.8731	96.7732	97.2059	95.5871	101.8897	98.3562	96.7425	97.877	96.5988	100.0757	96.3843	101.8332	99.4126	99.3365	95.4495	100.6076	94.5723	96.0839
s31_20120823_Verio	103.6983	104.0577	100.4668	96.7876	90.083	100.3491	101.4465	97.959	105.6631	97.2948	102.1975	96.5133	98.5261	94.0384	98.5265	102.343	96.9259	89.4438	95.2536	96.4346	96.449	105.4265	99.6796	102.9851	103.3411	97.1427	96.6713	101.0356	99.9238	99.8509	88.363	93.1387	106.3729	106.3949	100.4489	101.2074	96.6385	94.5102	91.1258	97.0371	100.8358	95.9343	102.3003	94.6767	99.328	94.6788	99.9694	98.0394	93.8383
s31_20130823_Verio	102.5676	102.7255	98.6928	98.3467	86.1004	97.7941	102.2873	96.2037	103.6796	98.0603	100.9717	94.8535	98.2374	94.513	96.3053	100.0846	98.3757	93.3333	97.6207	96.5138	96.1643	103.4752	98.2275	102.0101	103.9945	98.8538	95.7911	100.732	99.5302	101.9871	90.0533	90.2662	103.8192	102.0918	99.9751	102.2194	97.5077	94.7704	94.3244	99.7203	100.4435	98.6967	100.8594	97.9912	101.7591	95.2085	101.3341	99.157	95.9519
s32_20121226_Signa Excite	100.5379	101.8091	96.7639	93.8729	89.319	93.6203	98.9911	92.192	103.9116	93.986	98.0866	93.5234	96.2652	91.9305	94.1955	99.5901	95.383	90.8982	92.3139	91.2117	94.6839	101.1323	95.9562	98.1007	93.7711	96.4404	96.1222	97.9112	95.6153	98.4953	93.2731	85.7279	100.5875	96.0355	96.5499	100.7999	95.3195	95.2095	87.8736	92.8387	96.1961	90.78	104.0415	89.3623	96.7915	93.3856	95.8537	87.8934	92.886
s32_20130704_Signa Excite	101.9733	102.2037	98.673	94.1919	90.0571	95.1761	98.8025	93.1124	103.9544	94.1793	99.4905	94.573	97.2988	92.7925	94.4589	98.4655	96.0091	93.6565	93.4739	91.1229	95.1909	102.3646	96.3694	98.8887	94.648	97.942	96.1286	98.3838	96.715	99.8432	90.2216	86.9318	102.8669	97.4203	96.8424	100.353	94.6994	95.2	85.478	93.0442	96.3008	90.8566	104.3443	90.2908	97.0924	94.2075	97.7016	87.7734	92.6865
s33_20121215_Signa Excite	101.0427	98.5467	96.0985	94.3393	83.5729	92.2462	101.7886	91.3023	102.22	92.5768	94.6103	91.5324	95.6181	94.3462	92.141	97.9644	93.4265	87.5571	94.9118	88.5372	91.8656	99.5187	94.9666	100.3765	96.2513	95.0914	93.6076	99.6688	94.6826	100.1803	91.9579	84.7101	93.8171	94.9389	98.535	98.573	95.1068	94.6597	82.3635	90.9217	98.0104	89.5151	99.7994	91.1742	94.6712	93.2007	95.4043	92.7595	92.2891
s33_20131002_Signa Excite	100.5359	98.3479	96.9946	92.1441	86.0314	93.075	100.8295	91.6108	98.7486	92.6093	95.0901	90.3906	96.3073	93.8072	91.6059	97.3679	92.5998	89.3911	95.0547	87.8755	91.336	99.9078	94.1699	99.0073	96.2313	95.697	94.6203	98.3845	94.5489	99.0708	88.8765	86.3283	91.8881	93.7992	100.0839	98.331	96.5462	91.7344	83.8848	91.0478	97.595	90.2604	100.2152	90.8183	96.1842	91.7276	96.361	93.5831	91.2337
s34_20130102_Signa Excite	100.5958	101.0639	97.2432	91.2844	87.2004	94.0515	99.175	94.8901	100.1031	93.7627	96.7169	91.6996	95.1183	94.9177	90.7985	94.3657	95.7397	90.7446	96.3928	91.9489	94.4991	99.4854	95.6522	98.1975	97.151	98.3807	95.9999	97.2701	96.7491	99.3976	92.7299	89.5139	94.1768	95.0241	97.6628	100.1239	95.2261	91.1928	85.1389	92.0765	97.2091	89.5746	98.648	92.865	97.7337	92.1646	98.4807	90.24	90.7388
s34_20131225_Signa Excite	101.4381	101.6341	96.1753	91.2854	86.1537	93.4418	99.6999	94.9326	99.8219	93.1653	97.1196	91.1466	94.2139	95.3634	90.3734	93.4231	95.9086	90.1445	96.3267	91.2751	94.2978	96.8373	94.6331	98.5007	98.9436	98.2238	95.1041	97.8688	97.8027	99.2082	91.039	89.3009	93.9668	94.4215	97.9873	100.7768	95.1981	91.855	85.3845	92.4736	96.8065	90.1594	98.704	92.6791	97.4882	92.6048	98.6125	91.0186	90.4699
s35_20130726_Signa Excite	100.06	99.0442	97.3889	93.9369	85.5832	93.1717	99.2605	92.6384	101.9208	93.9662	96.7942	91.4359	94.2155	92.5678	90.5884	94.9892	95.1147	92.9633	94.9968	92.4875	95.1546	99.335	95.661	100.0787	99.5162	96.5592	95.9987	97.0161	93.8499	99.1764	89.4394	86.3338	97.0413	95.1151	97.4386	98.7887	93.4975	95.2056	86.0237	92.9013	96.4536	89.7665	101.61	95.1296	96.4986	92.4275	96.3344	93.1404	90.6678
s35_20131104_Signa Excite	99.0483	102.5693	98.7116	94.1678	86.6993	93.3706	99.478	91.5302	102.5769	93.6155	96.6206	92.2108	95.4969	91.7415	92.6648	95.3572	96.3827	91.0795	95.0145	92.1819	95.3055	100.8603	95.6131	100.6654	100.985	96.4677	96.296	97.3367	93.5479	99.0489	91.4829	84.9167	97.339	95.9589	96.4076	101.9132	93.9355	94.187	88.2592	93.378	96.343	89.4059	101.1411	95.015	96.7929	92.6538	98.0265	92.5192	91.7798
s36_20130814_TrioTim	97.927	102.5435	99.0934	98.5449	87.5471	95.3044	100.1908	91.5539	109.2458	94.9629	98.9656	95.5666	96.5655	93.8551	97.5815	97.4594	101.5069	94.7306	99.1082	96.1064	96.7863	106.4192	98.2636	102.8941	100.761	98.0513	95.1669	99.9972	97.7877	100.9292	91.9885	86.262	99.9401	100.6906	99.6509	104.3942	94.2161	96.6654	88.4464	94.2174	99.7521	90.756	107.8796	94.2182	97.446	96.2629	96.1195	92.2259	95.2299
s36_20130828_TrioTim	99.749	102.8763	97.6131	97.9368	91.1823	97.2533	99.0552	93.7648	109.644	95.5703	99.6837	96.0211	98.304	95.197	101.0465	97.53	100.8593	90.9335	98.2906	95.6979	96.5168	107.5951	97.3803	101.7874	102.0549	96.549	94.4027	99.6664	99.0147	101.1457	91.7764	86.4524	101.1068	103.3611	98.4146	104.284	94.4356	95.3824	89.4416	95.3564	98.7754	90.776	107.8772	93.8696	98.1401	96.6596	96.4971	91.4553	98.0819
[truncated: 21 more columns]
