# Supplementary material for: Reproducibility of Brain Morphometry from Short-Term Repeat Clinical MRI Examinations: A Retrospective Study
Source: PLoS One. 2016 Jan 26;11(1):e0146913. doi: 10.1371/journal.pone.0146913 (PMC4727912; doi:10.1371/journal.pone.0146913)
Supplement: S1 File — (ZIP) [file pone.0146913.s001.zip › data/wm.vol.dat]

Measure:volume	wm-lh-bankssts	wm-lh-caudalanteriorcingulate	wm-lh-caudalmiddlefrontal	wm-lh-cuneus	wm-lh-entorhinal	wm-lh-fusiform	wm-lh-inferiorparietal	wm-lh-inferiortemporal	wm-lh-isthmuscingulate	wm-lh-lateraloccipital	wm-lh-lateralorbitofrontal	wm-lh-lingual	wm-lh-medialorbitofrontal	wm-lh-middletemporal	wm-lh-parahippocampal	wm-lh-paracentral	wm-lh-parsopercularis	wm-lh-parsorbitalis	wm-lh-parstriangularis	wm-lh-pericalcarine	wm-lh-postcentral	wm-lh-posteriorcingulate	wm-lh-precentral	wm-lh-precuneus	wm-lh-rostralanteriorcingulate	wm-lh-rostralmiddlefrontal	wm-lh-superiorfrontal	wm-lh-superiorparietal	wm-lh-superiortemporal	wm-lh-supramarginal	wm-lh-frontalpole	wm-lh-temporalpole	wm-lh-transversetemporal	wm-lh-insula	wm-rh-bankssts	wm-rh-caudalanteriorcingulate	wm-rh-caudalmiddlefrontal	wm-rh-cuneus	wm-rh-entorhinal	wm-rh-fusiform	wm-rh-inferiorparietal	wm-rh-inferiortemporal	wm-rh-isthmuscingulate	wm-rh-lateraloccipital	wm-rh-lateralorbitofrontal	wm-rh-lingual	wm-rh-medialorbitofrontal	wm-rh-middletemporal	wm-rh-parahippocampal
s1_20130417_TrioTim	2005.1	3205.5	5865.1	2027.7	786.2	4839.8	8724.8	4175.6	3930.6	8178.7	5430.4	5509.7	3491.6	3854	1149.8	3840.8	3690.4	871.3	2921.5	3331.2	7640.5	4657	14666.3	7737.5	2273	10519.8	16366.5	13984.7	7463.8	9252.9	130.7	462.1	696.6	9814.7	2472.4	2443.1	5091.9	2350.8	612.4	5103.3	13852.8	4304.8	3370.3	7965.1	5973.6	5540.9	3084.1	3978.9	1277.2
s1_20131115_TrioTim	1874	3048.6	5653.7	2024.8	771.4	4817.8	8574	3954.5	3570.4	8191	5495	5238.8	3541.4	3598.9	1177.8	3515.6	3714.1	865.9	2816.1	3339.3	7389.1	4333.4	14425	7507.2	2168.5	10592.9	16002.6	13519.7	7167.2	9210.3	129	384.1	722.9	9491.3	2446.2	2547.4	4769.1	2389.4	577	4760.1	13512.4	4137.4	3483.2	7816.8	5765	5769.3	3091	4010.2	1235.7
s2_20120725_Verio	2210.4	2988.1	8032.5	3025.2	664	7851.3	10869.7	6066.3	3733.1	9887.1	6744.8	6125.8	3969.9	5028.3	1727.1	3099.4	4260	797	3326.1	3402.4	7855	5909.5	15370.7	10327.3	3037.8	12405.9	20113.1	14159.3	8925.7	9666.6	195.1	889.3	857.7	9687.2	3634.3	2940.3	5299.1	2826.3	492.6	8352.8	13732.8	6117.2	3294.2	8678.4	7178.1	5600.6	3916.7	6287.2	2047.1
s2_20130626_Verio	2000.9	2934.5	7849.2	3006.6	647.4	7654.5	10781.7	5797.9	3929	9451.9	6774.7	6217.6	3702.5	4723.7	1809.2	3097.9	4403.4	833	3473.1	3422.5	7591.1	5933.4	14794.6	10342.1	3217.9	12427.9	20227.8	14047.6	8691.7	9258.7	197.7	878.6	867.1	9754.2	3678.3	2782.8	5276.7	2835.6	494.5	8065.2	13739.3	5887.9	3272.7	8494.6	7410.4	5622.9	3977.2	6170.3	2098.3
s3_20120821_Verio	2814	2695.4	7424	2386.4	725.9	7339.7	9899.5	5884.7	4718.7	8352.7	6337	5553.5	4088.3	5187.7	1833	4912.8	3212.1	902.5	3318.1	4041.8	6998.2	4600.5	14323.5	9064.6	2346.1	11301.4	18297.5	10612.6	6795.4	8288	210.8	538.2	878.1	8493.5	3412.6	3156.7	5865.7	2543.9	542	7155.2	13018.4	5876.4	4061	7882.7	6284.8	6586.1	3076.8	7131	1603.7
s3_20130716_Verio	2816.9	2623.8	7576.1	2577.1	719.2	6797.3	10614.8	5567.1	4623.3	8662.2	6241.3	5485.1	4154	4968.5	1661.6	4707.6	3358.5	926.6	3440.5	4173.4	7213.2	4501.6	13942.1	9169	2225.2	11448.9	18176.2	11002.8	6607.5	8584.7	188.6	563.3	901.5	8758.9	3428.4	3317.8	5701.9	2587.6	481.9	7073.1	12971.7	5057	4204	8035	5953.5	6553.4	2892.7	6080.2	1541.9
s4_20130103_Signa Excite	1494.4	1921.5	5162.1	1953.2	535.5	6184.6	7962.2	5644.8	2864.6	7052.9	5351.5	3996.1	3939	4618.8	1495.1	3501.6	3047.2	755.8	2462.1	2151.3	6863.6	3677.3	12361.3	7596.1	1936.7	12494	15513.2	9288.1	6237.2	7070.9	168.3	673.5	767.1	8314.4	2185.9	3078.5	5464.9	1944.9	370	5404.7	9239.5	4751.9	3282.4	7405.9	5917.5	3916	3370	5074.9	1450.8
s4_20130927_Signa Excite	1554.5	2292.5	5273.3	1963.3	537.3	6242.9	8012.8	5783	2925.6	7120.2	5588.6	4023.5	3905	4648.6	1525.2	3578.2	3114.9	754	2452.6	2133.4	6911.8	3780	12404	7652.3	2091.2	12718.9	15840.5	9277.2	6303.4	7255.2	202.8	666.4	858.5	8130.4	2224.6	2909.9	5559.9	2011.2	348	5648.4	9410.5	4700.2	3221.3	7336.6	5987.1	4046.2	3508.5	5067.5	1395.1
s5_20111222_Signa Excite	1327.2	2484.2	6381.9	1754.2	714.1	5657	7428.8	5553	3337.1	7475.4	6360.7	4694.3	3335.3	4835.5	1377.9	3097.7	3699	976.1	3576.6	2766.7	6682.5	4343.9	13309.2	7726.4	2578.2	10055.6	17056.7	11828.2	7424.4	7589.2	281.1	768.7	765.7	9454.5	2409.6	2247.2	5589.1	1923	554.2	5844.7	9904	5221.7	3579.2	7233.5	6969.8	5857	3756.5	5139.7	1316.6
s5_20130109_Signa Excite	1333.8	2755.8	6415	1587.2	712.7	5619.4	7383.2	5433.9	3485.3	7049.7	6329.4	4459.4	3261.8	4793.3	1334.3	3101.8	3635.8	951.2	3444.2	2605.6	6395.5	4352.7	13054.5	7616.2	2630.6	9793.6	16477.2	11588.6	7439.8	7536.8	273.9	738.2	771.1	9517	2445.9	2098.9	5586.4	1921.2	578.3	5875.7	9739.2	5218.3	3407.7	7319	7040.5	5928.6	3638.9	5157.5	1349.4
s7_20120209_TrioTim	2619	3134.3	6673.9	2326.4	903.7	6035.5	8590.5	6032.8	3582.6	9601.1	5523.1	4600	3469.8	4333.5	1295.8	3842.5	2788.6	823.7	2374.8	2970.1	9521.1	4128.4	12675.2	8281	2422.4	10993	15515.4	12405.3	6608.9	6556.6	201.6	554.7	738	8440.4	2695.9	2823.1	4519.5	2331.7	854.5	5540.8	11206.1	4863.3	2699.5	9184.1	5911	4506.6	3222.9	5860.7	1187.7
s7_20120711_TrioTim	2636.3	3124.8	6040	2043.6	1064.6	6045.1	8226.7	5910.5	3489.3	8534.7	5294.1	4421.2	3133.9	4422.1	1405.2	3291	2761	664.4	2125.9	2616.8	7893.8	4200.8	11287.9	7871.8	2396.5	10171.7	14779	11274.6	6607.3	6661.2	169.1	568.8	706.6	8448	2612	2834.6	4201.7	1865.2	876.1	5770.8	10093.8	4591.2	2843.7	7619.4	5887.9	4270	2897.9	5552.9	1256.6
s6_20130514_Signa Excite	2762	3145.5	6221.5	1989.7	924.1	6187.7	8780.5	6267.1	3414.8	8443.6	5807	5092.7	3436.4	4397.6	1405.3	3502.7	3111.1	779.8	2034	2469.7	8645.9	4136.6	12495.5	7995.4	2283	10472.8	15721.5	12210.3	6779.4	7331.2	229.2	689.5	1004.4	7990.6	2397.6	2883.5	4589.2	2094.6	908.6	6286.4	10682.7	5456.5	2930.3	8298.4	5997	4966.8	3310.3	5450.6	1549.3
s6_20130924_Signa Excite	2680.5	3050.9	5848.5	1993.3	987.6	5895.2	8326.3	6200.4	3402.2	8764.7	5928.1	5060.2	3467.7	4201.2	1422.5	3252.8	3079.3	806.2	2149.2	2494.3	8211.4	4084.3	11728.2	7733.5	2292.9	10322.9	14937.2	11686	6441.1	6900.5	233.9	739.5	974.9	7727.3	2380.4	2835.4	4349.3	1974.4	824.6	5887.9	9944.4	5395.5	2958.9	7995.7	6071.6	4713.4	3316.2	5419.1	1581.1
s8_20130128_Verio	1714	2986.3	7223.5	2778	571.5	6926.5	10542	6166.8	5441.5	8855.3	7878.2	5365.1	3649.2	5430.9	1959.5	4465.3	3898.9	905.3	2701.8	2496.2	7767.7	4692.1	13708.9	10261.5	2911.6	10530.4	20114.8	13118.1	9361.4	9904.3	144.4	656	1117.2	10345.2	2192	2944.5	5885.5	2884.5	811.1	6479.8	12148.3	5908.5	4748.7	9062.1	7645.9	6552.7	3535	6073.8	1829.2
s8_20140114_Verio	1646.6	2883.5	7133.7	2760.5	717.8	6868.5	10409.6	6588.4	5355.9	9055.6	8021.5	5305	3922.2	5877.5	1957.8	4491.3	3952.5	1007.3	2799.4	2404.9	7887.4	4631.9	13844.8	10158.7	2896.9	10770.1	20468.5	13218	9678.9	9656.2	152.8	685.5	971.8	10316.4	2338.1	2910.1	5920	2807.4	675	6189	12349.6	6308.4	4621.7	8712.6	7870.1	6275	3650.2	6891.8	1806.4
s9_20120521_Verio	2304.3	2341.9	4903.3	1561.6	532.8	4546.7	7098.9	4308.7	3067.5	6348.3	4806.5	4830.5	2969.9	3055.4	1176	2779.8	3169.9	683.1	2056.8	2545.7	5607.7	3625.2	9397.7	7132.6	2180.8	7733.7	12047.5	8485.3	5622.7	6341.9	136.5	585.9	639.6	8925.6	2107.3	2139.4	4183.1	2118.6	244.6	5124	9314.2	4164.2	2878.8	7686.4	5205.9	4427	2501.2	3871.6	1124.9
s9_20130503_Verio	2441.3	2154.9	4759.4	1642.9	551.6	4752.6	7636.4	4156.8	3238.4	6539.6	4917.7	4654.9	3173.2	3232.5	1070.5	2798.8	3034.1	599.5	2109.5	2611.5	5931.8	3499.6	9488.7	7397.2	2188.9	7686.2	12200.2	9004.8	5820.7	7387.1	114.1	532.8	730.9	8871.7	2109.3	2009.4	4145.5	2107.2	243.3	5052	9611.2	4195.9	2794.2	7815.7	5177.7	4367.7	2434.3	4205.9	983.5
s10_20120510_Verio	2097.4	2553.4	6014.3	2328.1	1071.9	5828.4	8507.8	6108.9	3421.9	8594.9	6834.8	5790.7	3889.3	3015.1	1273.4	3120.7	4212.6	710.8	2885.3	3272.2	6284.9	4073.2	11416.7	7539.2	2277.1	10269.3	16461.5	12179.4	6590.1	7918.4	179.2	607.5	747.4	9389.8	2022.8	2925.3	5653.5	1902.7	865.8	5790	9649.4	4907.1	2849.7	8843.5	6470.7	6436.7	3600.1	4282.8	1101.7
s10_20130613_Verio	2232.8	2489.8	6027.6	2272.1	1023.7	5669.9	8693.2	6688.1	3409.5	8488.5	6753.4	5750.4	3594.1	3788.2	1233.8	3040.2	4462	665	2946.8	3244.8	6900.1	4186.7	11474.3	7603.1	2218.6	9952.2	16336.1	12179.6	7212.2	9006	163.4	628.7	747.7	9328	2061	2950.5	5633.3	1907.6	918.1	5800.8	9673.9	5245.2	2770.1	8444.3	6371.3	6100	3577.5	4568	1190
s11_20120403_TrioTim	2705.5	2414.9	8155.9	3847.7	994.6	6347.8	12742.9	5831.8	3474.7	13759.8	6410.4	8004.3	3552.9	5308.4	1409	5943.5	2957.7	1128.2	3822.8	4802.9	10167.4	3791.6	17717.5	11099.6	2266.4	15328.4	22945.8	16542.8	8387.2	8785.4	582.1	495.1	1013.3	8603.6	3251.5	2925.3	6255.5	3583.9	746.7	6788.5	19491.9	6251.6	3335.5	11794	6417	7277.1	3919	5514.6	1390.5
s11_20130412_TrioTim	2593.6	2492.6	6214.8	2672.4	933.8	5949	9323	5710.4	3217.3	10040	5831.9	6367.6	3297.5	4896.4	1349.7	4279.7	2595.7	542.2	2650.3	4071.5	6641.7	3731.3	13614.7	8604.8	2259.8	11088	18396.7	12148.6	7659.8	7635.2	195.7	495.6	834.3	8857.9	2971.2	2854.3	4777.7	2484.2	850.7	6402.8	13277.8	6104.9	3280.7	8030.4	6270.5	6440.9	3514.4	4843.4	1546.6
s12_20130703_Signa Excite	2286.6	2370.1	5932.3	1796.3	549.4	5577	7076	4407.5	3310.9	7341.4	5802.9	4776.7	3286.6	4405.9	1256.8	3161.3	3446.8	764.7	2363.9	3093.8	7070.2	4301.2	12671.8	7635.4	2140.9	10689.9	14184.7	9455.2	6429.5	6612.8	180.8	657.8	718.4	7993.7	2279.3	2413.5	4583.4	1903.2	674.1	5570.1	9029.4	3946.6	2944.1	6970.3	6191.1	4917.6	3189.8	4485.3	1305
s12_20130927_Signa Excite	2303.4	2471.3	5720.5	1912	555.8	5724.6	7139.8	4389.5	3249.7	7130.4	5696.5	4865.5	3265.2	4475.3	1276	3177.8	3388.9	732.5	2316.2	3166.5	6833.2	4361.2	12690.2	7722.5	2098.4	10296.3	14223.9	9659.9	6194.4	6300.7	156.1	671.7	674.4	7924.4	2193.6	2331.8	4413.5	1919.7	652.2	5762.5	8956.8	3877.7	3046.8	7003.5	6047	4838.1	2918.2	4484	1348.9
s13_20120601_Verio	3057.6	3151.8	6450.8	2464.7	1209.4	7279.7	11838.5	8604.5	3870.5	7929.2	7514.5	4477.7	3973.9	5357.1	1563.3	3947.9	3538.7	1094.1	3505.9	2197.6	7656.2	4803.4	15523.3	9729.8	3400.8	12569.1	18555.5	13386.7	7754.1	8584.2	268.7	773.1	721	11140.3	2813.3	3005.4	6343.7	2143.6	602.8	8329.3	13607.1	6921.7	3407.1	7557.4	7669	4809.2	3374	5982.1	1894.7
s13_20130902_Verio	3063	3060.5	6305.2	2553.3	1192	7254.1	11856.7	8724	3866.6	8143.9	7597.9	4525.3	4060	5810.5	1565.9	4102.2	3536.3	1132.8	3515.7	2290.8	7222.9	4861.7	15469.8	9763.1	3463.5	12475.5	18554.3	13269.2	7680.6	8517.9	288.2	709.9	753.4	10776.2	2779.3	3021.8	6297.8	2139.8	606.2	8360.9	13832	6996	3394.4	7470.3	7694	4813.8	3454.4	6081.7	2006.7
s14_20130607_Sonata	2653.9	2663.4	7640	1989.2	595.4	7574.2	10029.4	6349	3983.3	10560.1	7415.2	4784.1	3429.5	5562.1	1428.6	3867.6	4006.9	961.7	3407.3	3279.2	7639.1	4384.3	15781.6	10409.5	3422.5	13913.4	21107.4	14361.9	8373.5	11815.7	166.2	887.8	787.6	10741.1	2830.9	2789.9	7054.3	2455.7	718.4	6381.3	12722	7161.6	2986.1	12435.6	7934.4	5066.7	3493.6	5926.8	1539.7
s14_20130925_Sonata	2576.7	2548.4	7602.6	2413	750.7	7164.8	10274.8	5967.8	3729.3	11900.5	7614.8	5532.3	3594.3	5844.1	1475.3	3823.1	4009.2	1038.2	3298.2	3628.5	8344.1	4430.9	15625.9	10645	3340	13526.9	21050.2	14078.9	8743.2	12157.1	155.8	994.9	795	10736.5	2770.4	2976.1	7166.3	2464.6	587.5	5694.7	12984	7164.2	3006	11890.3	7684.2	5034.9	3606.1	5966.2	1370.2
s15_20130625_SIGNA_HDx	3668	3064.2	5965.4	2529.3	1479.8	7258.8	11913.7	7442.1	3738.2	10861	6440.6	6275.2	4921.7	4893.4	1983.2	3324.3	3731.5	1140.9	3720.5	3553.7	8147.1	4456.3	14344.1	9548.2	2918.8	11826.4	17462.6	14687.4	7619.1	9118.3	265.9	821.8	764.8	8621.6	2810.8	2794.8	5446.8	2622.9	821.3	7217.4	12434.8	7033.6	2843.8	10345.2	6084.5	5839.6	4195.5	6746.8	2109.9
s15_20131014_SIGNA_HDx	3687.3	3000	6005.1	2818.7	1344.5	7182.5	12255	7415.7	3859.3	11414.3	6357.5	6445.7	4670.3	4961.6	1850.8	3279.1	3747.8	1096.2	3874.6	3594.6	8280.3	4441.5	14229.2	9896	2946.1	11981.8	17888.8	15016	7717.3	9156.6	256.1	690.2	803.8	8562.9	2678.7	2735.4	5566.6	2772.9	714.2	7216.1	12681.9	6801.3	2840.1	10334.6	5851.4	5840.3	4206.9	6493.8	2060.2
s16_20120514_TrioTim	2111.6	2944.6	6508.6	2647.9	794.9	6664.7	11141.2	5285.6	3446.6	9158.8	6100.2	4919.9	3482.5	6521	1677.1	3463.6	3324.5	765.4	2400.9	3522.2	7220.2	4973	12057.2	8056.3	2506.2	11978.7	15885.8	11596.3	7425	7976.3	253.8	745.9	845	9359.1	2138.5	2597.2	5754.4	2308.1	514	6660.8	11103.2	6238.7	3462	9449.4	6306.3	5409.5	3476.4	5792	1672.5
s16_20121122_TrioTim	2142	2827.6	6620.3	2292	637.5	6453	10940.3	5555	3274.5	7359.5	5972.7	4771.5	3553.8	6358.6	1568.4	3620	3249.1	694.8	2280.7	3159.7	7303.1	5018.2	12088.9	8079.9	2360	11866.5	15813.5	10929.3	7178.8	8049.9	142.9	635.8	935.3	9385.1	2103.6	2544.1	5774	1861.3	409.4	6636.2	10889.5	6295.3	3498	7741.8	6176.2	5035.4	3285.8	6064.7	1710.1
s17_20130618_SIGNA_HDx	3460.6	3602.8	7443.9	2855.4	1033.2	8540	10449.5	8203.5	4543	11249	7276.2	7035.7	3964.8	7410.8	1861.6	4017.7	5950.5	1052.2	3216.4	4039	9394.9	5226.1	16675.1	10436.4	3742.7	13577.8	21921.9	14447.8	9813.7	13034.8	177.8	857.6	937	11155.6	3410.3	3592.5	7204.8	2954.9	826.9	8842.7	14467.5	8280.5	4103.5	10191.3	7152.3	6803.9	4560.2	8783.1	2104.5
s17_20131008_SIGNA_HDx	3363.5	3527.1	7274	3167.4	1234.1	8743.3	10818.1	8392.1	4786.1	11732.4	7427.1	7249.3	4239.1	7432.9	1868.6	4118.3	5960.4	1086.4	3256.1	4263.3	9451.8	5129.8	16794.4	10855.9	3727.1	13659.4	22138.2	14844.4	9845	13086.9	191.7	858.8	940.5	11156.5	3368.7	3565.6	7167.2	2956.3	893.6	9037.5	14775.9	8279.8	3455.9	10225	7060.9	6921	4631.8	8709.5	2134.2
s18_20121107_Verio	2081.1	2550.5	6572	2779.3	1245.6	7577.1	11545.3	6647.1	4438.1	9308.1	7543.8	5211.7	3994.2	4748.2	1624.4	4153	4292.1	750.4	2516.2	4433.2	9118.7	4775.3	13621.2	10243.7	3457	15566	20943.2	15542.8	8561.6	10894.2	270.8	925.3	852.8	10225	2584.3	3206	6064.7	2475.9	647.3	7425.4	13225.6	5959.5	4232.8	9955	7873.4	5873.5	3744	5990	1936.8
s18_20140107_Verio	2127.5	2550.4	6666.1	2587.9	1205.9	7515.2	11387.8	6903.7	4385.4	9102.9	7592.1	5165.9	4203.7	5810	1640.8	4251.9	4784.4	939.2	2859.9	4339.1	9777.4	4670.5	14255	10091.9	3451.9	16135	21293.7	15190.2	9369.7	11165.9	274	910.3	867	9908.7	2647.2	3288.2	6182.9	2479.2	731.5	7628.9	13653.9	6178	4287.3	9599.9	7805	5827.6	3782.3	6375.9	1918.6
s19_20130118_Sonata	3163.1	2470.6	7400.8	2892.1	794.4	7250.1	10617.2	5793.4	3224.2	12308.6	6633.4	6619.5	3705.8	5360.2	1793.4	4099.2	3428.4	1144.8	3183.4	3283.5	8423.3	3431.1	17082.2	11169.7	2202.9	13382.8	18397.9	12795.5	8201.4	9219.2	96.9	507.7	642.9	10039.1	2360.6	2922.6	5456.9	1488	466.7	7140.2	12072.6	5599.2	5743.8	10368.1	6001.6	5932.9	3072.3	5391.6	2038.3
s19_20130529_Sonata	3203.3	2582.8	7925.6	2344.8	792.1	6483.7	10034.3	5737.9	3124.4	10804.9	6821	6746.8	4132.6	5016.3	1736.7	3719.6	3704.8	1006.7	3136.3	3131.8	7483.5	3319.4	16808.9	9384.7	2124.7	14481.4	19047.7	11244.1	7591.8	8803.3	233.9	456.3	741.4	10338	2161.9	3202.2	5976.5	1481.9	449.1	7167.9	11770.8	5227.6	5321.8	10947.1	6470.1	6881.1	3303.5	4660.7	1850
s20_20120903_Verio	3992.7	2952.8	6710.5	2537.5	1259.9	6296	12883.8	6445.2	3140.1	7926.2	7057.7	5992.7	3929.9	5460.9	1734.5	3662.4	3400.7	1035.1	2759.5	3567	7468.1	5492.7	12584.6	8833.5	2859.4	12575.1	17935.1	11752.8	6970.2	8958.1	163.9	770.6	833.1	8530.9	3842.3	3022.5	6341.7	2310.7	941.5	5560.2	12907.7	6317.6	3912.2	7919	6775.7	6407.4	3725.7	6396	1601.4
s20_20130917_Verio	4115.9	2951.4	6661	2582.3	1243.9	6184.2	12782.9	6748.2	3313.6	7678.9	6981.8	5934.4	3894	5950.7	1753.3	3565.8	3362.2	1040	2772.5	3583.3	7451.4	5520	12578.4	8780.9	2763.1	12631.1	17864.1	11820.4	7443	9330.4	152.7	725	768.5	8511.7	3925.9	2938.4	6266.8	2400.8	962.1	5630.4	13187.1	6381.7	3965.9	8202.5	6763.7	6691.1	3685	6759.1	1551.7
s21_20120323_Signa Excite	2731.5	3057.9	8007.4	2531.3	702.2	6165	10987	6647.5	3899.8	10666.9	6923.9	5426.6	4286.1	6588.8	1572.9	3742.1	4074.1	800	3385.1	2390.7	8560.1	4961.3	14423.3	10680.6	2333.3	13106.2	19495.8	12625.4	8596.2	9024.2	274.4	947.4	1123.1	10017.2	2696.1	3184.7	6172.5	2671.9	821.5	7655.4	11753.2	6487.9	3234.6	10159.3	7221	5244.3	4609.4	6378.3	1770.6
s21_20120621_Signa Excite	2635.6	3083.2	7708.1	2236.7	705.1	6135.3	10550.2	6460.9	4006.3	9075.9	6980.8	5319.4	4306	6445.3	1535.5	3699	3954.5	710.1	3295.9	2282.6	8340.4	5016.1	14159	10205	2266.9	12764.1	18843.6	12031.1	8317.4	8763.5	258.1	845.7	1068.2	10382.6	2722.4	3140.4	6107.5	2411.8	752.3	7588.7	11466.1	6381.5	3198	8674.9	6966.2	5120.6	4366.2	6215.2	1747.9
s22_20130103_Sonata	2595	2792.1	9024.3	2052.3	593.6	6136.5	11798.9	7254.4	3665.8	10080.7	7899.3	5247.5	4184.8	6320.7	1499.1	4681.7	3870.7	721.8	3483.5	2381.1	8867.6	5543.7	18322.9	10872.3	2391.5	14360.7	20734.7	12942.7	8507.1	9790.5	109.2	899.8	1272.4	10324.3	3481.6	3364.4	6200.9	3019.7	877.3	9743.4	13731	6924.1	3277	12044.9	7999.9	6413.5	4369.1	5816.1	1884.8
s22_20131026_Sonata	2883.6	2941	9279.2	2552.6	583.1	6287.3	11437	7467.1	4045.8	10975.8	8214.6	6075.9	4329.6	6744	1599.9	4421.5	4226.2	1023.6	3870.2	2763.5	9411.8	5785.8	18256.6	11217.3	2422.9	14712.8	21138.1	12744.8	9425.8	10514.9	161.4	885.2	1275.4	10866.4	3735.9	3365.8	7601	3358.8	977.8	8875.8	14516.4	7067.5	3047.2	11310	8763.8	6862	4813.2	6361.8	1814
s23_20121008_Verio	3080.1	3542.2	6702.4	2976.7	739.5	7201	11764.7	6947.5	4323.3	10323.2	7336.6	5281.8	3748.7	7601.1	1719.3	3627.4	4956.6	980.2	3308.4	4381.8	7941.7	5727.1	14879.4	11014.2	3499.9	12946.7	17674.9	13247	8872.1	10854.8	179.6	684.1	991.5	9843.3	3141	3708.1	7142.3	3004	523.6	7180.9	11790.5	6063.6	4013.7	10595.4	7574.9	6266	3988.3	6755.8	1633.2
s23_20140125_Verio	2867.8	3580.9	6672.6	2870	719	6995.4	11350.7	6514.9	4292.8	10167.4	7272.1	5055.5	3720	6996.5	1627.6	3553.8	4950	914.8	3400.9	4355.5	7874.3	5790.5	14639.4	11028.2	3356.8	12742.1	17372.1	13248.8	8446.5	10423.8	151.7	691.1	835.8	9846.4	3166.3	3722.6	6911	2927.4	501.2	7232.4	11671.4	6242.3	3959.4	10343.4	7508.8	6388.6	3929.2	6533.6	1677.6
s24_20121001_Verio	2245	2327.2	5139.1	1992.6	991.5	5291.7	9062.7	5202.7	3136.5	7517.3	4884.1	4673.7	3329.2	4507.5	1485.6	2626.4	2588	633.6	2163.5	2399	6602.5	3950.7	10537.8	7176.7	2265.5	10250.7	12492.8	10549.8	6759.6	7223.5	230.3	718.6	586.3	7848.3	2551.9	2688.8	5187.5	1906.8	590.2	5890.7	9453.9	5045.9	3193.3	7498.6	5460.7	4905.2	3586.2	5104.8	1428.2
s24_20131028_Verio	2255	2430.6	5225.4	1815.4	987.8	5279.4	8948	5272.9	3084.9	7208.8	5000.1	4459.9	3278.2	4818.3	1477.5	2715.5	2715	657.2	2169.5	2408.3	6681.6	3970.8	10619	7267.5	2277	10409	12495.7	10519.6	6931	7140	236	633.9	697.1	7828	2690.1	2741.1	5297.4	1745.5	675.8	5845.6	10083	5267.6	3314.8	7349.3	5728.6	4743.1	3565.1	5527.6	1388.4
s25_20120427_Sonata	2337.3	3009.7	7270.4	2377.6	520.9	6635.7	10354.3	5416.8	4382.8	8038.8	6768.7	5881.7	3257.7	5944.5	1434.2	4090.5	3860.4	876.3	3055.6	2776.6	7461	4323.7	14848.1	9409.2	3064.9	11422.9	17637.1	12980	7902.5	7922.3	56.3	474.1	1003.1	10314.9	1981.5	3227.9	4847.2	2177.2	517.5	6888.6	10148.9	5892.9	3651	8454.8	6992.7	4964.6	3750.5	5983.1	1402.7
s25_20120928_Sonata	2451.5	3112.7	8006.2	2472.6	487.4	6440.4	10883.7	5478.3	4038.4	8053.4	7011.2	5633.4	3508.5	5915.1	1495.6	4303.2	4411.1	771.1	3014.1	2855.6	8270.5	4364.2	15692.5	10018.4	3126.1	11869.3	18901.3	13636.8	8316.4	8812.9	107.3	508.5	1031.8	10500.6	1952	3365	5429.8	2423.6	470.3	6619	10850.3	5314.6	3854.2	9195.4	6949.2	4792.5	3971.3	5730.9	1473
s26_20120316_Signa Excite	2329.9	2520.7	6792	3288.6	1488.2	6931.5	8153.2	7658.1	4175.2	10101.2	6507.4	5012.2	2820.7	6476.9	1990	3089.1	4628.8	1041.4	3373	3368.1	8828.5	3876.7	13239.2	9167.6	2945.7	12834.3	18475.4	13256.9	7087.4	10328.8	222.3	1052	981.6	8885.4	3590.1	3432.5	6050.5	2440.8	577.9	6894.4	11906	7150	4405.5	9265.2	6511.2	6569.3	3522.7	6487.6	1684.7
s26_20120615_Signa Excite	2332.5	2454.9	6990.4	3426.9	1497.9	7080.8	8358.1	7701.9	4378.5	10296.8	6458.6	5329.3	2670	6416.6	1937.7	3086.3	4670.5	1024.9	3345.8	3546.1	8809.5	3761.4	13354.5	9229.6	2847.1	12704.8	18711.8	13397.1	7113.1	10370.8	118.7	1038.8	944.7	9053	3595.6	3399.4	6210.9	2428.7	535.9	6934.6	11956.5	7215.7	4446.7	9227.2	6520.6	6631.3	3384.8	6545.4	1625.5
s27_20120402_Signa Excite	2664	2269.9	5689.5	2261.7	898.4	6369	9764.3	5642.3	3375.5	8611.2	6886	5859.4	3666.3	6058.1	1675.6	3452.6	3992.3	943.3	2530	2365.5	7679.6	3509.8	12204.9	7490.8	2593.5	12190.1	17088.7	11632	6699.7	6940.4	193.8	709.9	841.6	7912	2877.6	3771.4	6086.2	2401.6	555.2	5954.6	9968.9	5526.2	3124.5	9382.7	7286.6	5625.8	3531.7	6768.9	1574
s27_20120704_Signa Excite	2626.3	2220.3	5835.9	2320.8	888	6410.9	10027.5	5852.3	3198.3	8734	6986.2	5894.6	3237.2	6032.1	1615.7	3519	3912.6	923.5	2553.1	2342.8	7942.7	3403.1	12303.5	7608.9	2593.3	12470.2	17610.9	11894	6693.6	6980.4	190	784.3	776	8174.2	2923.3	3824.5	6217.6	2458.7	635.9	5908	9850.1	5639.7	3291.7	9358	7339.1	5552.5	3509.6	6691.1	1500
s28_20130703_TrioTim	3404.3	3233.4	6312.8	2775.9	986.5	8353	11364.4	7672	4826	8203.1	8064	7121	4029.8	4934.9	1930.9	4070.1	3200.3	1180.4	3476.1	4049.6	7129.6	5280.5	13053.7	10844.5	2762.1	14914.4	19253.1	12843.7	8322.7	11656.1	327.5	718.9	922.9	10843.4	3358.4	3446.8	4740.6	3165.9	542.9	7092.2	13526.6	5932	4388.4	9559.7	7398.5	6549.1	3308.8	7066.9	1789
s28_20140120_TrioTim	3349.3	3330.1	6279	2772.7	920.7	8530.9	11385.3	7718.8	4812.6	8379.2	8228	7061.5	4075.4	5073.5	1844.8	4005.4	3207.4	1182.9	3412.5	4093.9	7100.1	5189.9	13073.7	10785.2	2748.1	14917.8	19314.7	12974.3	8417.7	11901.8	355	889.5	963.4	10832.5	3349.8	3488.7	4749.5	3129.1	507.9	7212	13489.5	6262.7	4450.5	9569.6	7452.2	6587.1	3413.9	7118.5	1795.1
s29_20130130_Signa Excite	2493.3	2529.1	6383.5	2453	930.3	6385.6	10035.4	6400.3	3577.6	8383.5	6323.8	5917.8	3721.2	6789.1	1521.8	4162.9	3278.7	839.7	2160.6	4094.4	7844.2	4055.8	13978.4	9897.7	3069.7	13669.5	17570.5	14329.1	7120.4	8819.6	202.4	700.6	865.3	9511.5	1732.9	3173.4	5184.3	2506.6	731.1	6257.7	11355	6065	3205.8	8583.5	6325	6238.1	3559.6	6683.2	1751
s29_20140213_Signa Excite	2435.8	2802.8	6338	2515.4	833.3	6217.1	9945.7	6073.5	3869.6	8340	6123.5	6002.9	3692.8	6524.8	1597.9	4284.1	3279.3	791.7	2133.3	3973.1	7783.9	4197.3	13891.6	9658.3	2994.2	13332.2	17225.4	14257.7	6800.5	8498.1	172.6	631.8	815.9	9610.1	1756.2	3357	5258.9	2569.3	624.8	6315.4	11201.3	5949.7	3153.8	8348.4	6341.1	6277.3	3462.6	6411.2	1745.8
s30_20120919_Sonata	1914.3	3435.8	8507.4	1942.7	465.4	6553.5	8686.4	6664.4	4548.6	8315.9	5599.4	3996.4	3219.6	5943.6	1279.1	4584.7	5098.3	653.3	3205.3	1635.6	7244.5	4466.5	15352.7	7004	2407.4	12718.6	17814.7	12614.9	7975.8	8050.6	215.2	444.6	794.1	9508.5	2871.9	2655.3	6507.1	2279	578.7	6648.9	10051.8	4930.9	3160.2	9708.3	6070.1	3201.9	3144	6137.1	1598.5
s30_20130625_Sonata	1780.1	3504.5	8852	2477.4	501.6	6243.2	8893.1	6335.5	4422.1	9357	5529.3	4441	3270.6	5919.6	1359.2	4708.9	5100.6	707.2	3259.7	1959.9	8140	4581.9	16057.7	7609.6	2368.7	12563.5	18283	13797.8	7823.8	8069.2	177.7	458	783	9661.5	2943.3	2613.7	6429.7	2571.8	621.9	7077.2	10505.8	4713.7	3269.8	11072.4	5848.2	3530.7	3178.6	5451.1	1661.5
s31_20120823_Verio	3059.4	2709.6	7540.2	1824.1	565.2	7174.3	9938.1	5855.7	3537.1	10725.5	7650.1	6916.4	4068	4263.5	1832.4	4682.6	5582.1	1018.6	2828.2	2683.9	6475.2	4481.1	13242.8	9191.4	3088.1	11294.5	18176	10888	6658.7	8090.4	130.2	967.5	870.7	10748.5	2045.3	2840.5	6505.5	2526.4	864	5719.1	12059.5	5248	3698.9	9778.2	7580	6184.9	3639.3	6384.9	1273.8
s31_20130823_Verio	3219	2688.2	7428.3	1850.8	567.7	7240.4	10069.8	6147.5	3637.5	10966.7	7740.2	7124.7	4156.9	4708.8	1645.5	4694.9	5673.3	1073.7	2925	2799.3	6758.1	4408.2	13595.9	9152.2	3069.8	11199.8	18012.7	10844.8	7044.5	8447.3	138.4	796.8	723	10761	1887.3	2864.9	6507.5	2521.8	809.9	5819.7	12168.5	5082.4	3658.7	9624.4	7551	6439.4	3711.2	5785.1	1356.7
s32_20121226_Signa Excite	3405.7	3111.3	5194.4	2335.5	987.1	7598.6	9948.4	6301.8	3142.6	8930.2	6015.8	5267	3710.3	4894	1737.4	3097.6	3773.5	897.3	2801.1	2559.4	8469.4	4141.1	12829.2	9518.4	2270.6	12246.5	17193.3	11321.9	7527.7	8692.1	249.7	864.7	1036.9	8307.1	2403	3149.5	6542.7	2475.4	678.9	6320.8	12585.3	5777.5	2761.5	7281.3	6035.8	5695.2	4122.9	6437.3	1822.2
s32_20130704_Signa Excite	3303.6	3136.2	5230	2458	968	7594.2	9926	6195.8	3090.3	9437.9	6029.8	5304.7	3546	4925.7	1721.3	3230.3	3790.6	882.3	2886.7	2615.8	8365.5	4099.5	12545.2	9559.8	2362.7	12219.3	16950.6	11473.5	7508.4	8653.7	164.5	906	1042.6	8408.1	2455.4	3195.1	6492.8	2502.2	655.7	6341.7	12567.4	5731.8	2745	7637.3	6113.8	5634.9	4118.8	6349.5	1814.9
s33_20121215_Signa Excite	2787.5	2004.5	5978.6	2332.6	1034	5375.1	9932.9	5468.6	3699.6	9252	6946.1	6490.2	3185.1	6178.4	1535.9	3574.7	4139.9	928	3395.2	3032.1	6975.7	4409.4	12988.6	9322.8	1908.5	11511.2	16539.8	10680.4	6799.4	8983.6	193.8	1015.8	613.2	8670.4	2408.1	2510.2	6396.6	2385.4	631.2	5952.1	11988.2	5718.6	3319.6	9131.3	6875.4	5858.4	3766.1	6032.2	1668.1
s33_20131002_Signa Excite	2842	2133.7	6029.1	2352.3	984.9	5307.4	9817.9	5404.9	3863.6	9243.1	6960.1	6529	3123.4	6093.7	1451.1	3499.9	4146.1	951.4	3285	3025.3	6919	4391.2	12944.9	9427.5	2101.2	11569.7	16030.6	10757.1	6634.7	8979	153	898.8	632.1	8955.3	2395.2	2550.7	6137.2	2452	599.3	5906.8	11812.6	5595.2	3062.2	9034.1	6819.2	5871.9	3609.6	5802.1	1681.6
s34_20130102_Signa Excite	3259	3100.1	5818	2618.6	1194	8348.2	12770.7	7858.8	3678.3	9073.6	7427.2	5413.2	3906.8	6107.7	1905.9	3519.4	3686.4	769.5	2741	2928.2	9895.9	4644.7	14482	10293.6	2943	14915.2	19803.2	15883.7	8399.2	8727.4	270.8	964.8	912.6	8699.7	3171.1	2991.1	5582.5	2610.5	557	7719.1	13619.1	7509.3	3739.9	8670.5	7171.1	6836.7	4289.6	7100.8	1681.2
s34_20131225_Signa Excite	3301.9	3266.3	5764.1	2523.6	1120.9	8282	12600.2	7652.6	3717.2	8650.7	7521.6	5409.4	3995.7	6117.9	1925	3395.6	3700.1	770.7	2796.3	2961	9728.5	4660.9	14755.1	10327.3	3007.5	15113.7	19537.5	15962	8318.4	8609.8	222.9	978.9	848.4	8626	3217.7	2830	5629.8	2534.4	563.4	7613	13387.3	7420.7	3629.2	8503.2	7117	6623.3	4234.2	7142	1704.8
s35_20130726_Signa Excite	3683.1	2438.4	6988.3	2521.9	969.2	7468.5	10307.1	6623.5	3726.7	11017.5	6824.1	5132.1	2715	5416.6	1824	3910	2887.4	1114.6	3063.1	2729	8569.1	3834.7	14268.9	9264	2629.8	13242.3	18023.7	11684.1	6803.2	7726.3	174.9	750.3	1021.3	8837.6	2837.2	2804.8	6051.5	2747.3	1142	6969	11865	6778.1	3380.1	10957	7147.2	6362.9	3634	6704.3	1536.3
s35_20131104_Signa Excite	3649.5	2498	7013.9	2512.1	951.5	7381	9981.1	6521.9	3824.7	9862.9	6652.3	5260.4	2588.5	5303.7	1833.7	3893	2902.6	1101.2	3018.1	2701.2	8885.8	3836.8	14548.4	9139.3	2592.8	13036.2	18174.8	11437.1	6548.6	7517.8	236	727.6	972.2	9310.3	2729	2775.5	5943.9	2584.3	1115.1	6733.3	11667.3	6632.3	3391.9	10326.4	7300.5	6394	3489.7	6692.9	1544.2
s36_20130814_TrioTim	1759.3	2843	6404.8	1999.4	699.2	6085.4	9326.5	5769.8	3525.2	6822.4	4577.8	4187.4	3129.5	5566.3	1171.8	3407.2	3158.8	519.4	3312.1	2606.9	7585.8	4307.5	11608.8	7714.3	2402.1	9823.1	14372.4	11254.1	7669.4	10117.2	265	505.5	791	8707.5	2262.8	3006.9	4581	2097.9	489.5	5821.3	11412.1	5994.1	3029.8	6680	6384.1	5381.4	2777.3	5244.6	1068.7
s36_20130828_TrioTim	1680.7	2839.9	6339.1	1961.7	671.4	6001.2	9382.9	5480.7	3379.8	6979.2	4807.2	4126.1	2858.2	5461	1125	3496.4	3148.1	524.7	3262.7	2626.7	7497.8	4348.1	11839.3	7839.9	2370.7	9975.1	14564.6	11141	7684.9	10312.1	248.3	537.3	857.7	8864.4	2230.7	2961.4	4679.8	2119.1	487.8	5731.6	11503	5881.3	3104.1	6879.9	6289.4	5435.3	2753.6	5131	1077.3
[truncated: 26 more columns]
